# Supplementary material for: Cryo-EM observation of the amyloid key structure of polymorphic TDP-43 amyloid fibrils
Source: Nat Commun. 2024 Jan 12;15:486. doi: 10.1038/s41467-023-44489-0 (PMC10784485; doi:10.1038/s41467-023-44489-0)
Supplement: Supplementary file 4 — Source data [file 41467_2023_44489_MOESM4_ESM.xlsx]

## Sheet: Fibril width and cross-over
Fibril width and cross-over
Morphology 1					Morphology 2
Width		Cross-over distance			Width
pix	nm	pix	nm		pix	nm
114.49	11.907	488.336	50.7869		94.191	9.79586
102.157	10.6243	442.018	45.9699		100.08	10.4083
112.872	11.7387	427.102	44.4186		79.398	8.25739
113.278	11.7809	462.203	48.0691		102.45	10.6548
105.622	10.9847	475.079	49.4082		104.403	10.8579
124.064	12.9027	477.092	49.6176		97.673	10.158
114.978	11.9577	440.985	45.8624		101.922	10.5999
102.176	10.6263	390.287	40.5898		106.902	11.1178
104.307	10.8479	474.342	49.3316		107.336	11.1629
110.018	11.4419	466	48.464		107.648	11.1954
102.176	10.6263	464.276	48.2847		98.407	10.2343
112.285	11.6776	417.555	43.4257		105.887	11.0122
104.652	10.8838	458.423	47.676		102.157	10.6243
110.923	11.536	485.807	50.5239		94.847	9.86409
115.378	11.9993	435.587	45.301		98.955	10.2913
107.648	11.1954	472.144	49.103		110.218	11.4627
123.11	12.8034	471.737	49.0606		95.037	9.88385
108.977	11.3336	402.592	41.8696		95.854	9.96882
116.516	12.1177	437.173	45.466		95.708	9.95363
115.013	11.9614	496.734	51.6603		110.725	11.5154
97.837	10.175	413.038	42.956		90.796	9.44278
104.995	10.9195	421.587	43.845		100.439	10.4457
101.39	10.5446	410.604	42.7028		91.411	9.50674
99.86	10.3854	444.207	46.1975		98.082	10.2005
117.795	12.2507	425.229	44.2238		100.184	10.4191
111.606	11.607	422.303	43.9195		104.938	10.9136
123.223	12.8152	462.29	48.0782		109.636	11.4021
118.929	12.3686	392.826	40.8539		92.046	9.57278
113.278	11.7809	411.096	42.754		92.195	9.58828
108.977	11.3336	490.245	50.9855		103.942	10.81
101.863	10.5938	483.628	50.2973		103.325	10.7458
116.619	12.1284	388.067	40.359		98.061	10.1983
107.703	11.2011	485.963	50.5402		97.837	10.175
114.158	11.8724	459.656	47.8042		99.935	10.3932
121.491	12.6351	545.839	56.7673		98.995	10.2955
119.08	12.3843	474.308	49.328		96.333	10.0186
120.416	12.5233	497.791	51.7703		99.358	10.3332
112.712	11.722	502.492	52.2592		108.904	11.326
100.578	10.4601	495.827	51.566		108.683	11.303
111.319	11.5772	323.246	33.6176		97.406	10.1302
107.703	11.2011	438.543	45.6085		109.636	11.4021
109.417	11.3794	524.359	54.5333		98.793	10.2745
102.45	10.6548	423.891	44.0847		104.785	10.8976
97.673	10.158	352.568	36.6671		99.539	10.3521
99.035	10.2996	516.236	53.6885		106.471	11.073
116.379	12.1034	477.866	49.6981		95.854	9.96882
106.621	11.0886	454.216	47.2385		107.893	11.2209
106.452	11.071	408.005	42.4325		96.059	9.99014
120.017	12.4818	467.714	48.6423		97.529	10.143
108	11.232	489.232	50.8801		100.24	10.425
117.047	12.1729	396.59	41.2454		102.626	10.6731
	11.4915		46.8712			10.4443
	0.747204		4.53161			0.636874

## Sheet: Figure 1c
Figure 1c	Relative abundance of Morphologies-1, 2, and others
Micrograph No.	Total no. of fibrils	Morphology 1	Morphology 2	Others
2	2	1	0	1
4	6	5	1	0
8	1	1	0	0
10	4	1	2	1
11	2	2	0	0
18	6	4	0	2
19	5	4	1	0
20	2	2	0	0
24	3	2	0	1
26	1	0	1	0
27	3	2	0	1
28	5	3	0	2
29	2	1	0	1
30	3	2	1	0
31	4	2	0	2
32	2	1	1	0
33	4	3	1	0
34	4	4	0	0
36	2	0	1	1
37	4	2	2	0
38	3	1	0	2
39	5	4	0	1
40	3	0	0	3
41	2	0	1	1
42	3	1	0	2
43	5	3	0	2
44	5	4	1	0
45	4	1	2	1
46	5	3	1	1
50	4	2	2	0
51	5	2	1	2
52	2	2	0	0
53	4	2	1	1
54	2	2	0	0
55	5	4	0	1
56	3	3	0	0
57	3	3	0	0
58	2	0	1	1
59	5	1	0	4
60	4	3	1	0
61	2	0	1	1
62	11	4	1	6
63	2	2	0	0
65	4	1	2	1
68	3	1	2	0
69	4	2	2	0
70	7	5	1	1
71	4	2	0	2
72	7	7	0	0
73	3	2	0	1
74	2	1	1	0
75	4	3	1	0
76	3	2	0	1
78	5	3	0	2
	200	118	33	49
		0.59	0.165	0.245

## Sheet: Figure 3b
Figure 3b	The fraction of Morphology-1a segments, per fibril
Fibrils with up to 19 segments									Fibrils with 20 and more segments									fraction of 1a	All fibrils	Fibrils with up to 19 segments	Fibrils with 20 and more segments		Total no. of pure fibrils	Total no. of mixed fibrils
Micro. no.	Total no. of segment	no. of segment-1b	no. of segment-1a	fraction of 1a					Micro. no.	Total no. of segment	no. of segment-1b	no. of segment-1a	fraction of 1a					0.1	72	19	53		68	132
4	17	4	13	0.764706	0.77				4	23	20	3	0.130435	0.13				0.2	16	4	12			0.66
4	15	10	5	0.333333	0.33				4	37	21	16	0.432432	0.43				0.3	20	6	14
18	18	15	3	0.166667	0.17				18	24	23	1	0.0416667	0.04				0.4	13	5	8
19	19	19	0	0	0				18	29	27	2	0.0689655	0.07				0.5	9	0	9
34	16	11	5	0.3125	0.31				19	43	43	0	0	0				0.6	8	6	2
34	19	19	0	0	0				27	25	21	4	0.16	0.16				0.7	8	3	5
38	15	7	8	0.533333	0.53				27	20	16	4	0.2	0.2				0.8	11	2	9
39	16	0	16	1	1				27	50	17	33	0.66	0.66				0.9	9	4	5
44	14	14	0	0	0				28	38	29	9	0.236842	0.24				1	34	15	19
44	16	16	0	0	0				28	22	0	22	1	1
47	19	17	2	0.105263	0.11				28	31	9	22	0.709677	0.71					200	64	136
47	19	19	0	0	0				31	21	12	9	0.428571	0.43
53	17	16	1	0.0588235	0.06				31	29	28	1	0.0344828	0.03
55	16	12	4	0.25	0.25				32	34	34	0	0	0
55	13	0	13	1	1				33	22	1	21	0.954545	0.96
57	13	10	3	0.230769	0.23				33	39	31	8	0.205128	0.21
57	11	0	11	1	1				34	25	24	1	0.04	0.04
60	13	9	4	0.307692	0.31				34	52	41	11	0.211538	0.21
62	17	17	0	0	0				37	21	21	0	0	0
71	17	0	17	1	1				37	23	4	19	0.826087	0.83
72	16	10	6	0.375	0.38				38	24	11	13	0.541667	0.54
72	15	14	1	0.0666667	0.07				39	33	27	6	0.181818	0.18
73	16	12	4	0.25	0.25				39	32	30	2	0.0625	0.06
73	14	2	12	0.857143	0.86				39	20	1	19	0.95	0.95
75	18	7	11	0.611111	0.61				42	32	32	0	0	0
75	13	6	7	0.538462	0.54				43	46	29	17	0.369565	0.37
82	14	0	14	1	1				44	21	21	0	0	0
94	17	12	5	0.294118	0.29				46	30	8	22	0.733333	0.73
103	12	12	0	0	0				46	21	3	18	0.857143	0.86
103	15	14	1	0.0666667	0.07				47	23	0	23	1	1
112	14	6	8	0.571429	0.57				49	31	24	7	0.225806	0.23
114	15	0	15	1	1				49	23	19	4	0.173913	0.17
116	18	0	18	1	1				53	48	48	0	0	0
116	19	0	19	1	1				54	22	22	0	0	0
118	18	3	15	0.833333	0.83				54	37	37	0	0	0
118	15	13	2	0.133333	0.13				55	21	5	16	0.761905	0.76
118	19	0	19	1	1				55	20	1	19	0.95	0.95
138	15	7	8	0.533333	0.53				55	24	24	0	0	0
138	18	18	0	0	0				57	32	26	6	0.1875	0.19
139	18	0	18	1	1				60	25	20	5	0.2	0.2
139	18	18	0	0	0				60	22	22	0	0	0
140	18	0	18	1	1				62	39	0	39	1	1
146	16	0	16	1	1				63	34	16	18	0.529412	0.53
177	15	12	3	0.2	0.2				65	24	17	7	0.291667	0.29
177	14	14	0	0	0				65	24	0	24	1	1
178	18	18	0	0	0				70	28	5	23	0.821429	0.82
178	14	6	8	0.571429	0.57				70	27	24	3	0.111111	0.11
178	18	18	0	0	0				70	21	21	0	0	0
182	16	8	8	0.5	0.5				71	40	36	4	0.1	0.1
187	15	11	4	0.266667	0.27				72	30	6	24	0.8	0.8
187	18	18	0	0	0				72	34	31	3	0.0882353	0.09
189	19	6	13	0.684211	0.68				72	22	16	6	0.272727	0.27
189	15	5	10	0.666667	0.67				72	31	29	2	0.0645161	0.06
193	19	1	18	0.947368	0.95				72	45	40	5	0.111111	0.01
208	10	2	8	0.8	0.8				73	26	26	0	0	0
208	14	0	14	1	1				73	20	20	0	0	0
210	11	7	4	0.363636	0.36				75	48	27	21	0.4375	0.44
210	18	17	1	0.0555556	0.06				75	23	23	0	0	0
217	15	14	1	0.0666667	0.07				75	20	0	20	1	1
217	18	17	1	0.0555556	0.06				81	26	26	0	0	0
217	17	3	14	0.823529	0.82				81	24	24	0	0	0
217	19	4	15	0.789474	0.79				82	24	15	9	0.375	0.38
									82	26	19	7	0.269231	0.27
									82	36	34	2	0.0555556	0.06
									84	22	6	16	0.727273	0.72
									84	30	25	5	0.166667	0.17
									84	51	51	0	0	0
									94	24	24	0	0	0
									94	32	32	0	0	0
									94	28	27	1	0.0357143	0.04
									103	33	23	10	0.30303	0.3
									103	29	20	9	0.310345	0.31
									108	47	11	36	0.765957	0.77
									112	41	24	17	0.414634	0.41
									112	44	25	19	0.431818	0.43
									112	51	40	11	0.215686	0.22
									112	31	27	4	0.129032	0.13
									114	38	33	5	0.131579	0.13
									114	37	36	1	0.027027	0.03
									116	26	25	1	0.0384615	0.04
									116	31	29	2	0.0645161	0.06
									116	22	1	21	0.954545	0.95
									118	30	25	5	0.166667	0.17
									118	24	8	16	0.666667	0.67
									118	25	24	1	0.04	0.04
									122	41	11	30	0.731707	0.73
									128	22	17	5	0.227273	0.23
									128	41	13	28	0.682927	0.68
									128	45	36	9	0.2	0.2
									130	36	28	8	0.222222	0.22
									137	27	2	25	0.925926	0.93
									137	39	1	38	0.974359	0.97
									138	28	0	28	1	1
									138	27	27	0	0	0
									139	22	0	22	1	1
									139	40	0	40	1	1
									140	21	2	19	0.904762	0.9
									140	28	18	10	0.357143	0.36
									140	22	14	8	0.363636	0.36
									146	29	29	0	0	0
									148	29	29	0	0	0
									155	37	8	29	0.783784	0.78
									169	43	43	0	0	0
									169	34	32	2	0.0588235	0.06
									176	27	25	2	0.0740741	0.07
									176	35	8	27	0.771429	0.77
									177	27	27	0	0	0
									177	27	25	2	0.0740741	0.07
									178	22	22	0	0	0
									178	32	0	32	1	1
									182	26	26	0	0	0
									182	27	27	0	0	0
									182	23	23	0	0	0
									183	35	21	14	0.4	0.4
									186	25	14	11	0.44	0.44
									187	42	16	26	0.619048	0.62
									189	20	19	1	0.05	0.05
									189	28	19	9	0.321429	0.32
									190	24	24	0	0	0
									190	24	16	8	0.333333	0.33
									192	20	11	9	0.45	0.45
									192	23	23	0	0	0
									197	41	5	36	0.878049	0.88
									200	22	22	0	0	0
									200	32	29	3	0.09375	0.09
									202	42	24	18	0.428571	0.43
									204	31	7	24	0.774194	0.77
									204	20	0	20	1	1
									204	28	25	3	0.107143	0.11
									206	38	38	0	0	0
									208	21	1	20	0.952381	0.95
									208	28	1	27	0.964286	0.96
									210	41	39	2	0.0487805	0.05
									210	21	8	13	0.619048	0.62
									217	20	16	4	0.2	0.2
									217	25	24	1	0.04	0.04

## Sheet: SI Figure 1a, b
SI Figure 1a, b	Protein purification and fibril formation
Histrap elutions
														SEC profile
														Chrom.1		Chrom.1		Chrom.1		Chrom.1		Chrom.1		Chrom.1		Chrom.1
														UV		Cond		Conc B		Injection		Run Log		Fraction		UV_CUT_TEMP@100,BASEM
														ml	mAU	ml	mS/cm	ml	%	ml	Injection	ml	Logbook	ml	Fraction	ml	mAU
														-28.4698	0	-28.4698	23.2768	-28.4698	0	0.000984		-28.4698	Method Settings	6.86049	5.E.2	0	0.085721
														-28.4678	4.49269	-28.4678	23.2653	-28.4648	0	0.0151		-28.4697	Equilibration	7.46036	5.E.3	0.002016	0.085721
														-28.4658	4.48939	-28.4658	23.2613	-28.4597	0	34.6048		-0.198277	System CIP	8.06029	5.E.4	0.004034	0.085721
														-28.4638	4.48796	-28.4638	23.258	-28.4547	0	35.6152		-0.001663	Sample Application	8.66023	5.E.5	0.00605	0.085722
														-28.4617	4.48642	-28.4617	23.255	-28.4496	0			1.50763	Elution	9.26029	5.E.6	0.008066	0.085722
														-28.4597	4.48471	-28.4597	23.2521	-28.4446	0					9.86041	5.E.7	0.010084	0.085722
														-28.4577	4.48206	-28.4577	23.2487	-28.4396	0					10.4603	5.E.8	0.0121	0.085723
														-28.4557	4.47936	-28.4557	23.2444	-28.4345	0					11.0608	5.E.9	0.014118	0.085723
														-28.4537	4.4779	-28.4537	23.2373	-28.4295	0					11.6605	5.E.10	0.016134	0.085724
SEC elutions														-28.4517	4.4763	-28.4517	23.2291	-28.4244	0					12.2607	5.E.11	0.01815	0.085724
														-28.4496	4.4745	-28.4496	23.214	-28.4194	0					12.8605	5.E.12	0.020168	0.085724
														-28.4476	4.47385	-28.4476	23.1957	-28.4143	0					13.4604	5.F.1	0.022184	0.085725
														-28.4456	4.47411	-28.4456	23.1704	-28.4093	0					14.0606	5.F.2	0.0242	0.085725
														-28.4436	4.47628	-28.4436	23.1403	-28.4043	0					14.6607	5.F.3	0.026218	0.085726
														-28.4416	4.49233	-28.4416	23.1077	-28.3992	0					15.2606	5.F.4	0.028234	0.085726
														-28.4396	4.52005	-28.4396	23.0678	-28.3942	0					15.861	5.F.5	0.030252	0.085726
														-28.4375	4.59193	-28.4375	23.0341	-28.3891	0					16.4606	5.F.6	0.032269	0.085727
														-28.4355	4.66813	-28.4355	23.0072	-28.3841	0					17.0606	5.F.7	0.034285	0.085727
														-28.4335	4.74073	-28.4335	23.01	-28.3791	0					17.6609	5.F.8	0.036303	0.085727
														-28.4315	4.79242	-28.4315	23.0222	-28.374	0					18.2609	5.F.9	0.038319	0.085728
														-28.4295	4.82972	-28.4295	23.0488	-28.369	0					18.8611	5.F.10	0.040335	0.085728
														-28.4275	4.84282	-28.4275	23.081	-28.3639	0					19.4608	5.F.11	0.042353	0.085729
														-28.4254	4.81331	-28.4254	23.155	-28.3589	0					20.0608	5.F.12	0.044369	0.085729
														-28.4234	4.75461	-28.4234	23.1907	-28.3538	0					20.6611	5.G.1	0.046387	0.085729
Fibrils														-28.4214	4.70511	-28.4214	23.2096	-28.3488	0					21.1111	Waste(Frac)	0.048403	0.08573
														-28.4194	4.65536	-28.4194	23.2242	-28.3438	0					21.2716	Waste(Frac)	0.050419	0.08573
														-28.4174	4.60275	-28.4174	23.2369	-28.3387	0					35.6161	Frac	0.052437	0.08573
														-28.4154	4.54622	-28.4154	23.248	-28.3337	0							0.054453	0.085731
														-28.4133	4.48527	-28.4133	23.2529	-28.3286	0							0.056469	0.085731
														-28.4113	4.40709	-28.4113	23.2493	-28.3236	0							0.058487	0.085732
														-28.4093	4.2808	-28.4093	23.2462	-28.3186	0							0.060503	0.085732
														-28.4073	4.17584	-28.4073	23.2491	-28.3135	0							0.062519	0.085732
														-28.4053	4.16346	-28.4053	23.2548	-28.3085	0							0.064537	0.085733
														-28.4033	4.21413	-28.4033	23.2616	-28.3034	0							0.066553	0.085733
														-28.4012	4.30319	-28.4012	23.2682	-28.2984	0							0.068571	0.085733
														-28.3992	4.41915	-28.3992	23.2737	-28.2933	0							0.070587	0.085734
														-28.3972	4.56089	-28.3972	23.2779	-28.2883	0							0.072603	0.085734
														-28.3952	4.72959	-28.3952	23.2826	-28.2833	0							0.074621	0.085735
														-28.3932	4.91849	-28.3932	23.289	-28.2782	0							0.076637	0.085735
														-28.3912	5.11448	-28.3912	23.2961	-28.2732	0							0.078653	0.085735
														-28.3891	5.30161	-28.3891	23.3029	-28.2681	0							0.080671	0.085736
														-28.3871	5.46225	-28.3871	23.3086	-28.2631	0							0.082687	0.085736
														-28.3851	5.5782	-28.3851	23.3131	-28.258	0							0.084705	0.085737
														-28.3831	5.64304	-28.3831	23.3166	-28.253	0							0.086721	0.085737
														-28.3811	5.67951	-28.3811	23.3192	-28.248	0							0.088737	0.085737
														-28.3791	5.6967	-28.3791	23.3212	-28.2429	0							0.090755	0.085738
														-28.377	5.69544	-28.377	23.3225	-28.2379	0							0.092772	0.085738
														-28.375	5.67194	-28.375	23.3233	-28.2328	0							0.094788	0.085739
														-28.373	5.62631	-28.373	23.3237	-28.2278	0							0.096806	0.085739
														-28.371	5.56075	-28.371	23.3239	-28.2228	0							0.098822	0.085739
														-28.369	5.48284	-28.369	23.3242	-28.2177	0							0.10084	0.08574
														-28.367	5.40171	-28.367	23.3244	-28.2127	0							0.102856	0.08574
														-28.3649	5.32402	-28.3649	23.3245	-28.2076	0							0.104872	0.085741
														-28.3629	5.24789	-28.3629	23.3249	-28.2026	0							0.10689	0.085741
														-28.3609	5.17598	-28.3609	23.3254	-28.1975	0							0.108906	0.085741
														-28.3589	5.11303	-28.3589	23.3262	-28.1925	0							0.110922	0.085742
														-28.3569	5.05949	-28.3569	23.3272	-28.1875	0							0.11294	0.085742
														-28.3549	5.01202	-28.3549	23.3283	-28.1824	0							0.114956	0.085743
														-28.3528	4.97241	-28.3528	23.3296	-28.1774	0							0.116972	0.085743
														-28.3508	4.94066	-28.3508	23.3312	-28.1723	0							0.11899	0.085743
														-28.3488	4.91529	-28.3488	23.3328	-28.1673	0							0.121006	0.085744
														-28.3468	4.89524	-28.3468	23.3344	-28.1623	0							0.123024	0.085744
														-28.3448	4.87856	-28.3448	23.3361	-28.1572	0							0.12504	0.085745
														-28.3428	4.86539	-28.3428	23.338	-28.1522	0							0.127056	0.085745
														-28.3407	4.85445	-28.3407	23.3401	-28.1471	0							0.129074	0.085745
														-28.3387	4.84526	-28.3387	23.3423	-28.1421	0							0.13109	0.085746
														-28.3367	4.83465	-28.3367	23.3444	-28.137	0							0.133106	0.085746
														-28.3347	4.82201	-28.3347	23.3466	-28.132	0							0.135124	0.085746
														-28.3327	4.80228	-28.3327	23.3489	-28.127	0							0.13714	0.085747
														-28.3307	4.78221	-28.3307	23.3511	-28.1219	0							0.139158	0.085747
														-28.3286	4.76	-28.3286	23.3534	-28.1169	0							0.141174	0.085747
														-28.3266	4.73526	-28.3266	23.3557	-28.1118	0							0.14319	0.085748
														-28.3246	4.71014	-28.3246	23.3578	-28.1068	0							0.145208	0.085748
														-28.3226	4.68364	-28.3226	23.3599	-28.1017	0							0.147224	0.085749
														-28.3206	4.65531	-28.3206	23.3619	-28.0967	0							0.14924	0.085749
														-28.3186	4.62514	-28.3186	23.3633	-28.0917	0							0.151258	0.085749
														-28.3165	4.59389	-28.3165	23.3646	-28.0866	0							0.153275	0.08575
														-28.3145	4.56222	-28.3145	23.3661	-28.0816	0							0.155293	0.08575
														-28.3125	4.53055	-28.3125	23.3673	-28.0765	0							0.157309	0.08575
														-28.3105	4.49765	-28.3105	23.3684	-28.0715	0							0.159325	0.085751
														-28.3085	4.46519	-28.3085	23.3691	-28.0665	0							0.161343	0.085751
														-28.3065	4.434	-28.3065	23.3695	-28.0614	0							0.163359	0.085752
														-28.3044	4.40171	-28.3044	23.3699	-28.0564	0							0.165375	0.085752
														-28.3024	4.36927	-28.3024	23.3701	-28.0513	0							0.167393	0.085752
														-28.3004	4.33817	-28.3004	23.3702	-28.0463	0							0.169409	0.085753
														-28.2984	4.30712	-28.2984	23.3702	-28.0412	0							0.171425	0.085753
														-28.2964	4.27538	-28.2964	23.37	-28.0362	0							0.173443	0.085753
														-28.2944	4.24555	-28.2944	23.3698	-28.0312	0							0.175459	0.085754
														-28.2923	4.21809	-28.2923	23.3693	-28.0261	0							0.177477	0.085754
														-28.2903	4.19024	-28.2903	23.3689	-28.0211	0							0.179493	0.085755
														-28.2883	4.16298	-28.2883	23.3685	-28.016	0							0.181509	0.085755
														-28.2863	4.13296	-28.2863	23.3678	-28.011	0							0.183527	0.085755
														-28.2843	4.10313	-28.2843	23.3669	-28.006	0							0.185543	0.085756
														-28.2823	4.07109	-28.2823	23.3658	-28.0009	0							0.187559	0.085756
														-28.2802	4.04196	-28.2802	23.3646	-27.9959	0							0.189577	0.085757
														-28.2782	4.01433	-28.2782	23.3634	-27.9908	0							0.191593	0.085757
														-28.2762	3.98558	-28.2762	23.3624	-27.9858	0							0.193611	0.085757
														-28.2742	3.95683	-28.2742	23.3612	-27.9807	0							0.195627	0.085758
														-28.2722	3.92892	-28.2722	23.3599	-27.9757	0							0.197643	0.085758
														-28.2701	3.90069	-28.2701	23.3585	-27.9707	0							0.199661	0.085759
														-28.2681	3.87103	-28.2681	23.3571	-27.9656	0							0.201677	0.085759
														-28.2661	3.84129	-28.2661	23.3554	-27.9606	0							0.203693	0.085759
														-28.2641	3.81245	-28.2641	23.3537	-27.9555	0							0.205711	0.08576
														-28.2621	3.78432	-28.2621	23.3521	-27.9505	0							0.207727	0.08576
														-28.2601	3.75837	-28.2601	23.3505	-27.9455	0							0.209745	0.085761
														-28.258	3.73372	-28.258	23.3489	-27.9404	0							0.211761	0.085761
														-28.256	3.70854	-28.256	23.3472	-27.9354	0							0.213778	0.085761
														-28.254	3.68279	-28.254	23.3454	-27.9303	0							0.215796	0.085762
														-28.252	3.65505	-28.252	23.3437	-27.9253	0							0.217812	0.085762
														-28.25	3.632	-28.25	23.3418	-27.9202	0							0.219828	0.085763
														-28.248	3.60549	-28.248	23.3399	-27.9152	0							0.221846	0.085763
														-28.2459	3.57831	-28.2459	23.3381	-27.9102	0							0.223862	0.085763
														-28.2439	3.55278	-28.2439	23.3363	-27.9051	0							0.225878	0.085764
														-28.2419	3.53012	-28.2419	23.3344	-27.9001	0							0.227896	0.085764
														-28.2399	3.50722	-28.2399	23.3328	-27.895	0							0.229912	0.085765
														-28.2379	3.48493	-28.2379	23.331	-27.89	0							0.23193	0.085765
														-28.2359	3.46043	-28.2359	23.329	-27.8849	0							0.233946	0.085765
														-28.2338	3.4354	-28.2338	23.3272	-27.8799	0							0.235962	0.085766
														-28.2318	3.41148	-28.2318	23.3254	-27.8749	0							0.23798	0.085766
														-28.2298	3.38888	-28.2298	23.3234	-27.8698	0							0.239996	0.085767
														-28.2278	3.36774	-28.2278	23.3215	-27.8648	0							0.242012	0.085767
														-28.2258	3.34536	-28.2258	23.3193	-27.8597	0							0.24403	0.085767
														-28.2238	3.32383	-28.2238	23.3173	-27.8547	0							0.246046	0.085768
														-28.2217	3.30222	-28.2217	23.3152	-27.8497	0							0.248064	0.085768
														-28.2197	3.28098	-28.2197	23.313	-27.8446	0							0.25008	0.085768
														-28.2177	3.25989	-28.2177	23.3108	-27.8396	0							0.252096	0.085769
														-28.2157	3.23856	-28.2157	23.3088	-27.8345	0							0.254114	0.085769
														-28.2137	3.21939	-28.2137	23.3068	-27.8295	0							0.25613	0.08577
														-28.2117	3.20062	-28.2117	23.305	-27.8244	0							0.258146	0.08577
														-28.2096	3.18286	-28.2096	23.3031	-27.8194	0							0.260164	0.08577
														-28.2076	3.16562	-28.2076	23.3012	-27.8144	0							0.26218	0.085771
														-28.2056	3.14693	-28.2056	23.2992	-27.8093	0							0.264198	0.085771
														-28.2036	3.12614	-28.2036	23.2974	-27.8043	0							0.266214	0.085771
														-28.2016	3.10887	-28.2016	23.2959	-27.7992	0							0.26823	0.085772
														-28.1996	3.09225	-28.1996	23.294	-27.7942	0							0.270248	0.085772
														-28.1975	3.07785	-28.1975	23.2921	-27.7891	0							0.272264	0.085773
														-28.1955	3.06305	-28.1955	23.2903	-27.7841	0							0.274281	0.085773
														-28.1935	3.04813	-28.1935	23.2884	-27.7791	0							0.276299	0.085773
														-28.1915	3.03237	-28.1915	23.2866	-27.774	0							0.278315	0.085774
														-28.1895	3.0165	-28.1895	23.2848	-27.769	0							0.280331	0.085774
														-28.1875	3.00237	-28.1875	23.2832	-27.7639	0							0.282349	0.085775
														-28.1854	2.98944	-28.1854	23.2816	-27.7589	0							0.284365	0.085775
														-28.1834	2.97602	-28.1834	23.28	-27.7539	0							0.286383	0.085775
														-28.1814	2.96193	-28.1814	23.2784	-27.7488	0							0.288399	0.085776
														-28.1794	2.94853	-28.1794	23.2767	-27.7438	0							0.290415	0.085776
														-28.1774	2.93452	-28.1774	23.2751	-27.7387	0							0.292433	0.085777
														-28.1754	2.92042	-28.1754	23.2735	-27.7337	0							0.294449	0.085777
														-28.1733	2.904	-28.1733	23.272	-27.7286	0							0.296465	0.085777
														-28.1713	2.88733	-28.1713	23.2705	-27.7236	0							0.298483	0.085778
														-28.1693	2.87469	-28.1693	23.2689	-27.7186	0							0.300499	0.085778
														-28.1673	2.86321	-28.1673	23.2674	-27.7135	0							0.302517	0.085778
														-28.1653	2.85059	-28.1653	23.2659	-27.7085	0							0.304533	0.085779
														-28.1633	2.83661	-28.1633	23.2646	-27.7034	0							0.306549	0.085779
														-28.1612	2.82378	-28.1612	23.2631	-27.6984	0							0.308567	0.08578
														-28.1592	2.81319	-28.1592	23.2617	-27.6934	0							0.310583	0.08578
														-28.1572	2.80339	-28.1572	23.2602	-27.6883	0							0.312599	0.08578
														-28.1552	2.79359	-28.1552	23.2589	-27.6833	0							0.314617	0.085781
														-28.1532	2.78207	-28.1532	23.2574	-27.6782	0							0.316633	0.085781
														-28.1512	2.7719	-28.1512	23.2561	-27.6732	0							0.318649	0.085782
														-28.1491	2.76231	-28.1491	23.255	-27.6681	0							0.320667	0.085782
														-28.1471	2.75198	-28.1471	23.2537	-27.6631	0							0.322683	0.085782
														-28.1451	2.74268	-28.1451	23.2524	-27.6581	0							0.324701	0.085783
														-28.1431	2.73325	-28.1431	23.2513	-27.653	0							0.326717	0.085783
														-28.1411	2.72445	-28.1411	23.2501	-27.648	0							0.328733	0.085784
														-28.1391	2.71605	-28.1391	23.2491	-27.6429	0							0.330751	0.085784
														-28.137	2.70659	-28.137	23.2483	-27.6379	0							0.332767	0.085785
														-28.135	2.69581	-28.135	23.2472	-27.6329	0							0.334784	0.085785
														-28.133	2.68525	-28.133	23.2461	-27.6278	0							0.336802	0.085785
														-28.131	2.67691	-28.131	23.2452	-27.6228	0							0.338818	0.085786
														-28.129	2.66947	-28.129	23.2443	-27.6177	0							0.340836	0.085786
														-28.127	2.66078	-28.127	23.2433	-27.6127	0							0.342852	0.085787
														-28.1249	2.65301	-28.1249	23.2422	-27.6076	0							0.344868	0.085787
														-28.1229	2.64418	-28.1229	23.2414	-27.6026	0							0.346886	0.085787
														-28.1209	2.63612	-28.1209	23.2406	-27.5976	0							0.348902	0.085787
														-28.1189	2.62935	-28.1189	23.2396	-27.5925	0							0.350918	0.085788
														-28.1169	2.62176	-28.1169	23.2385	-27.5875	0							0.352936	0.085788
														-28.1149	2.6119	-28.1149	23.2375	-27.5824	0							0.354952	0.085788
														-28.1128	2.60248	-28.1128	23.2369	-27.5774	0							0.35697	0.085789
														-28.1108	2.59465	-28.1108	23.2363	-27.5723	0							0.358986	0.085789
														-28.1088	2.58866	-28.1088	23.2356	-27.5673	0							0.361002	0.085789
														-28.1068	2.58186	-28.1068	23.2349	-27.5623	0							0.36302	0.085789
														-28.1048	2.5739	-28.1048	23.2342	-27.5572	0							0.365036	0.08579
														-28.1028	2.56497	-28.1028	23.2336	-27.5522	0							0.367052	0.08579
														-28.1007	2.55708	-28.1007	23.2331	-27.5471	0							0.36907	0.085791
														-28.0987	2.54909	-28.0987	23.2325	-27.5421	0							0.371086	0.085791
														-28.0967	2.53952	-28.0967	23.2319	-27.5371	0							0.373102	0.085791
														-28.0947	2.53073	-28.0947	23.2314	-27.532	0							0.37512	0.085792
														-28.0927	2.5239	-28.0927	23.2309	-27.527	0							0.377136	0.085792
														-28.0907	2.51858	-28.0907	23.2304	-27.5219	0							0.379154	0.085793
														-28.0886	2.5118	-28.0886	23.2298	-27.5169	0							0.38117	0.085793
														-28.0866	2.5038	-28.0866	23.2293	-27.5118	0							0.383186	0.085794
														-28.0846	2.49583	-28.0846	23.2289	-27.5068	0							0.385204	0.085794
														-28.0826	2.48788	-28.0826	23.2285	-27.5018	0							0.38722	0.085794
														-28.0806	2.48179	-28.0806	23.2282	-27.4967	0							0.389236	0.085795
														-28.0786	2.4737	-28.0786	23.2279	-27.4917	0							0.391254	0.085795
														-28.0765	2.46681	-28.0765	23.2277	-27.4866	0							0.39327	0.085796
														-28.0745	2.46072	-28.0745	23.2275	-27.4816	0							0.395288	0.085796
														-28.0725	2.45536	-28.0725	23.2272	-27.4765	0							0.397305	0.085796
														-28.0705	2.44845	-28.0705	23.2271	-27.4715	0							0.399321	0.085797
														-28.0685	2.44169	-28.0685	23.2266	-27.4665	0							0.401339	0.085797
														-28.0665	2.43415	-28.0665	23.2263	-27.4614	0							0.403355	0.085798
														-28.0644	2.42639	-28.0644	23.226	-27.4564	0							0.405371	0.085798
														-28.0624	2.4191	-28.0624	23.2259	-27.4513	0							0.407389	0.085798
														-28.0604	2.41183	-28.0604	23.2258	-27.4463	0							0.409405	0.085799
														-28.0584	2.40661	-28.0584	23.2257	-27.4413	0							0.411423	0.085799
														-28.0564	2.401	-28.0564	23.2256	-27.4362	0							0.413439	0.0858
														-28.0544	2.39517	-28.0544	23.2255	-27.4312	0							0.415455	0.0858
														-28.0523	2.39208	-28.0523	23.2255	-27.4261	0							0.417473	0.0858
														-28.0503	2.38902	-28.0503	23.2254	-27.4211	0							0.419489	0.085801
														-28.0483	2.38474	-28.0483	23.2253	-27.416	0							0.421505	0.085801
														-28.0463	2.37773	-28.0463	23.2252	-27.411	0							0.423523	0.085802
														-28.0443	2.37148	-28.0443	23.2252	-27.406	0							0.425539	0.085802
														-28.0423	2.36728	-28.0423	23.2252	-27.4009	0							0.427555	0.085803
														-28.0402	2.36285	-28.0402	23.2252	-27.3959	0							0.429573	0.085803
														-28.0382	2.35925	-28.0382	23.2252	-27.3908	0							0.431589	0.085803
														-28.0362	2.35257	-28.0362	23.2254	-27.3858	0							0.433607	0.085804
														-28.0342	2.34754	-28.0342	23.2255	-27.3808	0							0.435623	0.085804
														-28.0322	2.34325	-28.0322	23.2254	-27.3757	0							0.437639	0.085805
														-28.0302	2.33758	-28.0302	23.2253	-27.3707	0							0.439657	0.085805
														-28.0281	2.33183	-28.0281	23.2256	-27.3656	0							0.441673	0.085805
														-28.0261	2.32548	-28.0261	23.2258	-27.3606	0							0.443689	0.085806
														-28.0241	2.32124	-28.0241	23.2257	-27.3555	0							0.445707	0.085806
														-28.0221	2.31687	-28.0221	23.2258	-27.3505	0							0.447723	0.085806
														-28.0201	2.3122	-28.0201	23.2257	-27.3455	0							0.449741	0.085807
														-28.0181	2.30728	-28.0181	23.226	-27.3404	0							0.451757	0.085807
														-28.016	2.30301	-28.016	23.2261	-27.3354	0							0.453773	0.085808
														-28.014	2.29956	-28.014	23.2262	-27.3303	0							0.455791	0.085808
														-28.012	2.29435	-28.012	23.2264	-27.3253	0							0.457808	0.085808
														-28.01	2.28853	-28.01	23.2264	-27.3203	0							0.459824	0.085809
														-28.008	2.28478	-28.008	23.2265	-27.3152	0							0.461842	0.085809
														-28.006	2.28066	-28.006	23.2267	-27.3102	0							0.463858	0.08581
														-28.0039	2.27587	-28.0039	23.227	-27.3051	0							0.465876	0.08581
														-28.0019	2.27184	-28.0019	23.2272	-27.3001	0							0.467892	0.08581
														-27.9999	2.26616	-27.9999	23.2274	-27.295	0							0.469908	0.085811
														-27.9979	2.26419	-27.9979	23.2275	-27.29	0							0.471926	0.085811
														-27.9959	2.25827	-27.9959	23.2277	-27.285	0							0.473942	0.085812
														-27.9939	2.25261	-27.9939	23.228	-27.2799	0							0.475958	0.085812
														-27.9918	2.24736	-27.9918	23.2282	-27.2749	0							0.477976	0.085812
														-27.9898	2.24183	-27.9898	23.2285	-27.2698	0							0.479992	0.085813
														-27.9878	2.23857	-27.9878	23.2289	-27.2648	0							0.482008	0.085813
														-27.9858	2.23508	-27.9858	23.2291	-27.2597	0							0.484026	0.085813
														-27.9838	2.22906	-27.9838	23.2295	-27.2547	0							0.486042	0.085814
														-27.9818	2.22471	-27.9818	23.2299	-27.2497	0							0.48806	0.085814
														-27.9797	2.2203	-27.9797	23.2302	-27.2446	0							0.490076	0.085815
														-27.9777	2.2169	-27.9777	23.2306	-27.2396	0							0.492092	0.085815
														-27.9757	2.21301	-27.9757	23.231	-27.2345	0							0.49411	0.085815
														-27.9737	2.20829	-27.9737	23.2314	-27.2295	0							0.496126	0.085816
														-27.9717	2.20584	-27.9717	23.2316	-27.2245	0							0.498142	0.085816
														-27.9697	2.20318	-27.9697	23.2321	-27.2194	0							0.50016	0.085817
														-27.9676	2.20153	-27.9676	23.2325	-27.2144	0							0.502176	0.085817
														-27.9656	2.19844	-27.9656	23.2328	-27.2093	0							0.504194	0.085817
														-27.9636	2.19569	-27.9636	23.2333	-27.2043	0							0.50621	0.085818
														-27.9616	2.19151	-27.9616	23.2336	-27.1992	0							0.508226	0.085818
														-27.9596	2.18937	-27.9596	23.234	-27.1942	0							0.510244	0.085818
														-27.9576	2.18454	-27.9576	23.2345	-27.1892	0							0.51226	0.085819
														-27.9555	2.18023	-27.9555	23.235	-27.1841	0							0.514277	0.085819
														-27.9535	2.17617	-27.9535	23.2354	-27.1791	0							0.516294	0.085819
														-27.9515	2.17039	-27.9515	23.2359	-27.174	0							0.518311	0.08582
														-27.9495	2.1674	-27.9495	23.2364	-27.169	0							0.520329	0.08582
														-27.9475	2.16475	-27.9475	23.2368	-27.1639	0							0.522345	0.085821
														-27.9455	2.16189	-27.9455	23.2372	-27.1589	0							0.524361	0.085821
														-27.9434	2.1573	-27.9434	23.2377	-27.1539	0							0.526379	0.085821
														-27.9414	2.15291	-27.9414	23.238	-27.1488	0							0.528395	0.085822
														-27.9394	2.15044	-27.9394	23.2384	-27.1438	0							0.530411	0.085822
														-27.9374	2.14805	-27.9374	23.2387	-27.1387	0							0.532429	0.085822
														-27.9354	2.14576	-27.9354	23.2392	-27.1337	0							0.534445	0.085823
														-27.9334	2.144	-27.9334	23.2397	-27.1287	0							0.536461	0.085823
														-27.9313	2.14234	-27.9313	23.24	-27.1236	0							0.538479	0.085823
														-27.9293	2.1399	-27.9293	23.2404	-27.1186	0							0.540495	0.085824
														-27.9273	2.13758	-27.9273	23.2406	-27.1135	0							0.542513	0.085824
														-27.9253	2.13483	-27.9253	23.241	-27.1085	0							0.544529	0.085825
														-27.9233	2.13183	-27.9233	23.2413	-27.1034	0							0.546545	0.085825
														-27.9212	2.12654	-27.9212	23.2418	-27.0984	0							0.548563	0.085825
														-27.9192	2.12369	-27.9192	23.2424	-27.0934	0							0.550579	0.085826
														-27.9172	2.12023	-27.9172	23.2427	-27.0883	0							0.552595	0.085826
														-27.9152	2.11519	-27.9152	23.2431	-27.0833	0							0.554613	0.085827
														-27.9132	2.11122	-27.9132	23.2435	-27.0782	0							0.556629	0.085827
														-27.9112	2.10683	-27.9112	23.2441	-27.0732	0							0.558647	0.085828
														-27.9091	2.10264	-27.9091	23.2446	-27.0682	0							0.560663	0.085828
														-27.9071	2.09825	-27.9071	23.2451	-27.0631	0							0.562679	0.085829
														-27.9051	2.09505	-27.9051	23.2456	-27.0581	0							0.564697	0.085829
														-27.9031	2.09146	-27.9031	23.246	-27.053	0							0.566713	0.08583
														-27.9011	2.08627	-27.9011	23.2464	-27.048	0							0.568729	0.08583
														-27.8991	2.0816	-27.8991	23.2468	-27.0429	0							0.570747	0.08583
														-27.897	2.0786	-27.897	23.2473	-27.0379	0							0.572763	0.085831
														-27.895	2.07692	-27.895	23.2479	-27.0329	0							0.574781	0.085831
														-27.893	2.07436	-27.893	23.2484	-27.0278	0							0.576797	0.085831
														-27.891	2.07269	-27.891	23.2488	-27.0228	0							0.578814	0.085832
														-27.889	2.07128	-27.889	23.2494	-27.0177	0							0.580832	0.085832
														-27.887	2.06722	-27.887	23.2498	-27.0127	0							0.582848	0.085832
														-27.8849	2.06391	-27.8849	23.2503	-27.0077	0							0.584864	0.085833
														-27.8829	2.0609	-27.8829	23.2508	-27.0026	0							0.586882	0.085833
														-27.8809	2.05861	-27.8809	23.2512	-26.9976	0							0.588898	0.085834
														-27.8789	2.0585	-27.8789	23.2518	-26.9925	0							0.590914	0.085834
														-27.8769	2.05704	-27.8769	23.2525	-26.9875	0							0.592932	0.085834
														-27.8749	2.0542	-27.8749	23.253	-26.9824	0							0.594948	0.085835
														-27.8728	2.05217	-27.8728	23.2535	-26.9774	0							0.596966	0.085835
														-27.8708	2.04939	-27.8708	23.2538	-26.9724	0							0.598982	0.085836
														-27.8688	2.04684	-27.8688	23.2542	-26.9673	0							0.600998	0.085836
														-27.8668	2.04376	-27.8668	23.2547	-26.9623	0							0.603016	0.085837
														-27.8648	2.04025	-27.8648	23.2552	-26.9572	0							0.605032	0.085837
														-27.8628	2.03779	-27.8628	23.2556	-26.9522	0							0.607048	0.085837
														-27.8607	2.03548	-27.8607	23.256	-26.9471	0							0.609066	0.085838
														-27.8587	2.03294	-27.8587	23.2566	-26.9421	0							0.611082	0.085838
														-27.8567	2.03002	-27.8567	23.2571	-26.9371	0							0.6131	0.085838
														-27.8547	2.0276	-27.8547	23.2575	-26.932	0							0.615116	0.085839
														-27.8527	2.02578	-27.8527	23.258	-26.927	0							0.617132	0.085839
														-27.8507	2.02355	-27.8507	23.2583	-26.9219	0							0.61915	0.085839
														-27.8486	2.02159	-27.8486	23.2587	-26.9169	0							0.621166	0.08584
														-27.8466	2.01833	-27.8466	23.2592	-26.9119	0							0.623182	0.08584
														-27.8446	2.01634	-27.8446	23.2596	-26.9068	0							0.6252	0.08584
														-27.8426	2.01457	-27.8426	23.26	-26.9018	0							0.627216	0.085841
														-27.8406	2.01117	-27.8406	23.2604	-26.8967	0							0.629234	0.085841
														-27.8386	2.00743	-27.8386	23.2609	-26.8917	0							0.63125	0.085841
														-27.8365	2.00378	-27.8365	23.2613	-26.8866	0							0.633266	0.085842
														-27.8345	1.99961	-27.8345	23.2619	-26.8816	0							0.635284	0.085842
														-27.8325	1.99551	-27.8325	23.2624	-26.8766	0							0.6373	0.085843
														-27.8305	1.99149	-27.8305	23.263	-26.8715	0							0.639317	0.085843
														-27.8285	1.98665	-27.8285	23.2635	-26.8665	0							0.641335	0.085844
														-27.8265	1.98297	-27.8265	23.2642	-26.8614	0							0.643351	0.085844
														-27.8244	1.98051	-27.8244	23.2644	-26.8564	0							0.645367	0.085844
														-27.8224	1.97738	-27.8224	23.265	-26.8514	0							0.647385	0.085845
														-27.8204	1.97443	-27.8204	23.2654	-26.8463	0							0.649401	0.085845
														-27.8184	1.97184	-27.8184	23.2659	-26.8413	0							0.651419	0.085846
														-27.8164	1.96819	-27.8164	23.2663	-26.8362	0							0.653435	0.085846
														-27.8144	1.96679	-27.8144	23.2668	-26.8312	0							0.655451	0.085846
														-27.8123	1.96598	-27.8123	23.2673	-26.8261	0							0.657469	0.085847
														-27.8103	1.96376	-27.8103	23.2677	-26.8211	0							0.659485	0.085847
														-27.8083	1.96199	-27.8083	23.2683	-26.8161	0							0.661501	0.085847
														-27.8063	1.96064	-27.8063	23.2689	-26.811	0							0.663519	0.085848
														-27.8043	1.95826	-27.8043	23.2695	-26.806	0							0.665535	0.085848
														-27.8023	1.9555	-27.8023	23.27	-26.8009	0							0.667553	0.085849
														-27.8002	1.95227	-27.8002	23.2705	-26.7959	0							0.669569	0.085849
														-27.7982	1.94805	-27.7982	23.2711	-26.7908	0							0.671585	0.085849
														-27.7962	1.94447	-27.7962	23.2715	-26.7858	0							0.673603	0.08585
														-27.7942	1.94409	-27.7942	23.2719	-26.7808	0							0.675619	0.08585
														-27.7922	1.94193	-27.7922	23.2724	-26.7757	0							0.677635	0.085851
														-27.7902	1.94196	-27.7902	23.2731	-26.7707	0							0.679653	0.085851
														-27.7881	1.94144	-27.7881	23.2734	-26.7656	0							0.681669	0.085851
														-27.7861	1.93963	-27.7861	23.274	-26.7606	0							0.683687	0.085852
														-27.7841	1.9377	-27.7841	23.2745	-26.7556	0							0.685703	0.085852
														-27.7821	1.93544	-27.7821	23.2752	-26.7505	0							0.687719	0.085852
														-27.7801	1.93427	-27.7801	23.2757	-26.7455	0							0.689737	0.085853
														-27.7781	1.93441	-27.7781	23.2761	-26.7404	0							0.691753	0.085853
														-27.776	1.93444	-27.776	23.2764	-26.7354	0							0.693769	0.085853
														-27.774	1.93358	-27.774	23.2767	-26.7303	0							0.695787	0.085854
														-27.772	1.93318	-27.772	23.277	-26.7253	0							0.697803	0.085854
														-27.77	1.93072	-27.77	23.2775	-26.7203	0							0.69982	0.085855
														-27.768	1.92631	-27.768	23.2781	-26.7152	0							0.701838	0.085855
														-27.766	1.92312	-27.766	23.2786	-26.7102	0							0.703854	0.085855
														-27.7639	1.91968	-27.7639	23.2791	-26.7051	0							0.705872	0.085856
														-27.7619	1.91656	-27.7619	23.2795	-26.7001	0							0.707888	0.085856
														-27.7599	1.91474	-27.7599	23.2801	-26.6951	0							0.709904	0.085856
														-27.7579	1.91319	-27.7579	23.2806	-26.69	0							0.711922	0.085857
														-27.7559	1.9094	-27.7559	23.281	-26.685	0							0.713938	0.085857
														-27.7539	1.90765	-27.7539	23.2814	-26.6799	0							0.715954	0.085857
														-27.7518	1.90415	-27.7518	23.2819	-26.6749	0							0.717972	0.085858
														-27.7498	1.90233	-27.7498	23.2823	-26.6698	0							0.719988	0.085858
														-27.7478	1.89943	-27.7478	23.2827	-26.6648	0							0.722006	0.085858
														-27.7458	1.89756	-27.7458	23.2832	-26.6598	0							0.724022	0.085859
														-27.7438	1.89497	-27.7438	23.2835	-26.6547	0							0.726038	0.085859
														-27.7418	1.89437	-27.7418	23.284	-26.6497	0							0.728056	0.08586
														-27.7397	1.89295	-27.7397	23.2846	-26.6446	0							0.730072	0.08586
														-27.7377	1.89136	-27.7377	23.285	-26.6396	0							0.732088	0.085861
														-27.7357	1.89139	-27.7357	23.2854	-26.6345	0							0.734106	0.085861
														-27.7337	1.89034	-27.7337	23.2861	-26.6295	0							0.736122	0.085862
														-27.7317	1.88891	-27.7317	23.2866	-26.6245	0							0.73814	0.085862
														-27.7297	1.88689	-27.7297	23.2871	-26.6194	0							0.740156	0.085862
														-27.7276	1.88406	-27.7276	23.2878	-26.6144	0							0.742172	0.085863
														-27.7256	1.88312	-27.7256	23.2883	-26.6093	0							0.74419	0.085863
														-27.7236	1.88282	-27.7236	23.2889	-26.6043	0							0.746206	0.085864
														-27.7216	1.88245	-27.7216	23.2894	-26.5993	0							0.748222	0.085864
														-27.7196	1.88118	-27.7196	23.2898	-26.5942	0							0.75024	0.085865
														-27.7176	1.8785	-27.7176	23.2902	-26.5892	0							0.752256	0.085865
														-27.7155	1.87308	-27.7155	23.2908	-26.5841	0							0.754272	0.085865
														-27.7135	1.86921	-27.7135	23.2913	-26.5791	0							0.75629	0.085865
														-27.7115	1.8666	-27.7115	23.2918	-26.574	0							0.758307	0.085866
														-27.7095	1.86294	-27.7095	23.2923	-26.569	0							0.760324	0.085866
														-27.7075	1.85939	-27.7075	23.2925	-26.564	0							0.762341	0.085866
														-27.7055	1.85775	-27.7055	23.293	-26.5589	0							0.764357	0.085867
														-27.7034	1.85452	-27.7034	23.2934	-26.5539	0							0.766375	0.085867
														-27.7014	1.85089	-27.7014	23.2938	-26.5488	0							0.768391	0.085867
														-27.6994	1.84856	-27.6994	23.2944	-26.5438	0							0.770407	0.085868
														-27.6974	1.84757	-27.6974	23.2949	-26.5388	0							0.772425	0.085868
														-27.6954	1.84576	-27.6954	23.2954	-26.5337	0							0.774441	0.085869
														-27.6934	1.8433	-27.6934	23.2956	-26.5287	0							0.776459	0.085869
														-27.6913	1.84495	-27.6913	23.2959	-26.5236	0							0.778475	0.08587
														-27.6893	1.84544	-27.6893	23.2963	-26.5186	0							0.780491	0.08587
														-27.6873	1.84429	-27.6873	23.2967	-26.5135	0							0.782509	0.08587
														-27.6853	1.84307	-27.6853	23.2972	-26.5085	0							0.784525	0.085871
														-27.6833	1.84194	-27.6833	23.2976	-26.5035	0							0.786541	0.085871
														-27.6813	1.84057	-27.6813	23.2981	-26.4984	0							0.788559	0.085872
														-27.6792	1.84154	-27.6792	23.2985	-26.4934	0							0.790575	0.085872
														-27.6772	1.84199	-27.6772	23.2989	-26.4883	0							0.792593	0.085873
														-27.6752	1.83992	-27.6752	23.2993	-26.4833	0							0.794609	0.085873
														-27.6732	1.83951	-27.6732	23.2996	-26.4782	0							0.796625	0.085873
														-27.6712	1.83952	-27.6712	23.3	-26.4732	0							0.798643	0.085874
														-27.6692	1.83712	-27.6692	23.3003	-26.4682	0							0.800659	0.085874
														-27.6671	1.83608	-27.6671	23.3007	-26.4631	0							0.802675	0.085875
														-27.6651	1.83299	-27.6651	23.3011	-26.4581	0							0.804693	0.085875
														-27.6631	1.8295	-27.6631	23.3014	-26.453	0							0.806709	0.085875
														-27.6611	1.82913	-27.6611	23.3018	-26.448	0							0.808725	0.085876
														-27.6591	1.82709	-27.6591	23.3022	-26.443	0							0.810743	0.085876
														-27.6571	1.82756	-27.6571	23.3027	-26.4379	0							0.812759	0.085876
														-27.655	1.82699	-27.655	23.303	-26.4329	0							0.814777	0.085876
														-27.653	1.82561	-27.653	23.3032	-26.4278	0							0.816793	0.085877
														-27.651	1.82465	-27.651	23.3034	-26.4228	0							0.81881	0.085877
														-27.649	1.82262	-27.649	23.3037	-26.4177	0							0.820827	0.085877
														-27.647	1.8217	-27.647	23.304	-26.4127	0							0.822844	0.085877
														-27.645	1.82219	-27.645	23.3046	-26.4077	0							0.82486	0.085878
														-27.6429	1.81971	-27.6429	23.3051	-26.4026	0							0.826878	0.085878
														-27.6409	1.81732	-27.6409	23.3054	-26.3976	0							0.828894	0.085878
														-27.6389	1.81766	-27.6389	23.3056	-26.3925	0							0.830912	0.085879
														-27.6369	1.8179	-27.6369	23.3058	-26.3875	0							0.832928	0.085879
														-27.6349	1.81887	-27.6349	23.306	-26.3824	0							0.834944	0.08588
														-27.6328	1.81686	-27.6328	23.3063	-26.3774	0							0.836962	0.08588
														-27.6308	1.81358	-27.6308	23.3068	-26.3724	0							0.838978	0.085881
														-27.6288	1.81229	-27.6288	23.3072	-26.3673	0							0.840994	0.085881
														-27.6268	1.80894	-27.6268	23.3077	-26.3623	0							0.843012	0.085882
														-27.6248	1.80599	-27.6248	23.308	-26.3572	0							0.845028	0.085882
														-27.6228	1.80496	-27.6228	23.3082	-26.3522	0							0.847046	0.085882
														-27.6207	1.80103	-27.6207	23.3085	-26.3472	0							0.849062	0.085883
														-27.6187	1.80011	-27.6187	23.3088	-26.3421	0							0.851078	0.085883
														-27.6167	1.79771	-27.6167	23.3089	-26.3371	0							0.853096	0.085884
														-27.6147	1.79391	-27.6147	23.3091	-26.332	0							0.855112	0.085884
														-27.6127	1.79151	-27.6127	23.3095	-26.327	0							0.857128	0.085885
														-27.6107	1.79012	-27.6107	23.31	-26.3219	0							0.859146	0.085885
														-27.6086	1.78737	-27.6086	23.3103	-26.3169	0							0.861162	0.085885
														-27.6066	1.78597	-27.6066	23.3106	-26.3119	0							0.863178	0.085886
														-27.6046	1.78586	-27.6046	23.3109	-26.3068	0							0.865196	0.085886
														-27.6026	1.7856	-27.6026	23.3111	-26.3018	0							0.867212	0.085887
														-27.6006	1.78383	-27.6006	23.3112	-26.2967	0							0.86923	0.085887
														-27.5986	1.78262	-27.5986	23.3115	-26.2917	0							0.871246	0.085887
														-27.5965	1.78331	-27.5965	23.3117	-26.2867	0							0.873262	0.085888
														-27.5945	1.78361	-27.5945	23.312	-26.2816	0							0.87528	0.085888
														-27.5925	1.78526	-27.5925	23.3122	-26.2766	0							0.877296	0.085888
														-27.5905	1.78557	-27.5905	23.3126	-26.2715	0							0.879313	0.085889
														-27.5885	1.785	-27.5885	23.313	-26.2665	0							0.88133	0.085889
														-27.5865	1.78393	-27.5865	23.3133	-26.2614	0							0.883347	0.08589
														-27.5844	1.78208	-27.5844	23.3136	-26.2564	0							0.885365	0.08589
														-27.5824	1.77984	-27.5824	23.314	-26.2514	0							0.887381	0.08589
														-27.5804	1.77843	-27.5804	23.3143	-26.2463	0							0.889397	0.085891
														-27.5784	1.77627	-27.5784	23.3146	-26.2413	0							0.891415	0.085891
														-27.5764	1.77767	-27.5764	23.315	-26.2362	0							0.893431	0.085892
														-27.5744	1.77705	-27.5744	23.3152	-26.2312	0							0.895447	0.085892
														-27.5723	1.77383	-27.5723	23.3154	-26.2262	0							0.897465	0.085893
														-27.5703	1.77289	-27.5703	23.3157	-26.2211	0							0.899481	0.085893
														-27.5683	1.77187	-27.5683	23.3159	-26.2161	0							0.901497	0.085894
														-27.5663	1.77117	-27.5663	23.3163	-26.211	0							0.903515	0.085894
														-27.5643	1.77081	-27.5643	23.3164	-26.206	0							0.905531	0.085895
														-27.5623	1.77052	-27.5623	23.3167	-26.2009	0							0.907549	0.085895
														-27.5602	1.77046	-27.5602	23.3169	-26.1959	0							0.909565	0.085895
														-27.5582	1.77129	-27.5582	23.3171	-26.1909	0							0.911581	0.085896
														-27.5562	1.77086	-27.5562	23.3174	-26.1858	0							0.913599	0.085896
														-27.5542	1.76981	-27.5542	23.3177	-26.1808	0							0.915615	0.085896
														-27.5522	1.76773	-27.5522	23.3179	-26.1757	0							0.917631	0.085897
														-27.5502	1.76595	-27.5502	23.3182	-26.1707	0							0.919649	0.085897
														-27.5481	1.7663	-27.5481	23.3185	-26.1656	0							0.921665	0.085897
														-27.5461	1.76365	-27.5461	23.3187	-26.1606	0							0.923683	0.085897
														-27.5441	1.7615	-27.5441	23.3189	-26.1556	0							0.925699	0.085898
														-27.5421	1.7615	-27.5421	23.319	-26.1505	0							0.927715	0.085898
														-27.5401	1.75867	-27.5401	23.3192	-26.1455	0							0.929733	0.085898
														-27.5381	1.75691	-27.5381	23.3195	-26.1404	0							0.931749	0.085899
														-27.536	1.75538	-27.536	23.3197	-26.1354	0							0.933765	0.085899
														-27.534	1.75289	-27.534	23.3198	-26.1304	0							0.935783	0.0859
														-27.532	1.74904	-27.532	23.32	-26.1253	0							0.937799	0.0859
														-27.53	1.74696	-27.53	23.3201	-26.1203	0							0.939817	0.085901
														-27.528	1.746	-27.528	23.3203	-26.1152	0							0.941833	0.085901
														-27.526	1.74587	-27.526	23.3204	-26.1102	0							0.94385	0.085902
														-27.5239	1.74553	-27.5239	23.3205	-26.1051	0							0.945868	0.085902
														-27.5219	1.74458	-27.5219	23.3207	-26.1001	0							0.947884	0.085903
														-27.5199	1.74292	-27.5199	23.3211	-26.0951	0							0.9499	0.085903
														-27.5179	1.74177	-27.5179	23.3213	-26.09	0							0.951918	0.085903
														-27.5159	1.74185	-27.5159	23.3216	-26.085	0							0.953934	0.085904
														-27.5139	1.74133	-27.5139	23.3217	-26.0799	0							0.95595	0.085904
														-27.5118	1.7411	-27.5118	23.3219	-26.0749	0							0.957968	0.085905
														-27.5098	1.74032	-27.5098	23.3222	-26.0699	0							0.959984	0.085905
														-27.5078	1.74035	-27.5078	23.3224	-26.0648	0							0.962002	0.085905
														-27.5058	1.73926	-27.5058	23.3226	-26.0598	0							0.964018	0.085906
														-27.5038	1.73636	-27.5038	23.3227	-26.0547	0							0.966034	0.085906
														-27.5018	1.73538	-27.5018	23.3228	-26.0497	0							0.968052	0.085906
														-27.4997	1.73431	-27.4997	23.323	-26.0446	0							0.970068	0.085907
														-27.4977	1.73306	-27.4977	23.323	-26.0396	0							0.972084	0.085907
														-27.4957	1.73219	-27.4957	23.3231	-26.0346	0							0.974102	0.085907
														-27.4937	1.73148	-27.4937	23.3232	-26.0295	0							0.976118	0.085908
														-27.4917	1.73062	-27.4917	23.3233	-26.0245	0							0.978136	0.085908
														-27.4897	1.73222	-27.4897	23.3235	-26.0194	0							0.980152	0.085908
														-27.4876	1.73105	-27.4876	23.3236	-26.0144	0							0.982168	0.085908
														-27.4856	1.72981	-27.4856	23.3239	-26.0093	0							0.984186	0.085909
														-27.4836	1.72883	-27.4836	23.324	-26.0043	0							0.986202	0.085909
														-27.4816	1.73015	-27.4816	23.3242	-25.9993	0							0.988218	0.085909
														-27.4796	1.72925	-27.4796	23.3245	-25.9942	0							0.990236	0.08591
														-27.4776	1.72928	-27.4776	23.3247	-25.9892	0							0.992252	0.08591
														-27.4755	1.72859	-27.4755	23.3249	-25.9841	0							0.99427	0.08591
														-27.4735	1.72803	-27.4735	23.3251	-25.9791	0							0.996286	0.085911
														-27.4715	1.72725	-27.4715	23.325	-25.9741	0							0.998302	0.085911
														-27.4695	1.72585	-27.4695	23.3251	-25.969	0							1.00032	0.085912
														-27.4675	1.72449	-27.4675	23.3252	-25.964	0							1.00234	0.085912
														-27.4655	1.72303	-27.4655	23.3252	-25.9589	0							1.00435	0.085913
														-27.4634	1.72195	-27.4634	23.3253	-25.9539	0							1.00637	0.085913
														-27.4614	1.72091	-27.4614	23.3255	-25.9488	0							1.00839	0.085913
														-27.4594	1.72059	-27.4594	23.3256	-25.9438	0							1.0104	0.085914
														-27.4574	1.71962	-27.4574	23.3257	-25.9388	0							1.01242	0.085914
														-27.4554	1.71779	-27.4554	23.3259	-25.9337	0							1.01444	0.085915
														-27.4534	1.71594	-27.4534	23.326	-25.9287	0							1.01646	0.085915
														-27.4513	1.7143	-27.4513	23.3261	-25.9236	0							1.01847	0.085916
														-27.4493	1.71329	-27.4493	23.3263	-25.9186	0							1.02049	0.085916
														-27.4473	1.71046	-27.4473	23.3265	-25.9136	0							1.0225	0.085916
														-27.4453	1.71003	-27.4453	23.3266	-25.9085	0							1.02452	0.085917
														-27.4433	1.70875	-27.4433	23.3267	-25.9035	0							1.02654	0.085917
														-27.4413	1.70886	-27.4413	23.3266	-25.8984	0							1.02856	0.085918
														-27.4392	1.70716	-27.4392	23.3268	-25.8934	0							1.03057	0.085918
														-27.4372	1.70714	-27.4372	23.3268	-25.8883	0							1.03259	0.085919
														-27.4352	1.70736	-27.4352	23.3269	-25.8833	0							1.0346	0.085919
														-27.4332	1.70561	-27.4332	23.3272	-25.8783	0							1.03662	0.08592
														-27.4312	1.70532	-27.4312	23.3271	-25.8732	0							1.03864	0.08592
														-27.4292	1.70444	-27.4292	23.3273	-25.8682	0							1.04066	0.08592
														-27.4271	1.70522	-27.4271	23.3274	-25.8631	0							1.04267	0.085921
														-27.4251	1.70593	-27.4251	23.3277	-25.8581	0							1.04469	0.085921
														-27.4231	1.70735	-27.4231	23.3278	-25.853	0							1.0467	0.085922
														-27.4211	1.70644	-27.4211	23.3278	-25.848	0							1.04872	0.085922
														-27.4191	1.7064	-27.4191	23.3279	-25.843	0							1.05074	0.085923
														-27.4171	1.70661	-27.4171	23.3278	-25.8379	0							1.05276	0.085923
														-27.415	1.70555	-27.415	23.3279	-25.8329	0							1.05477	0.085923
														-27.413	1.70492	-27.413	23.328	-25.8278	0							1.05679	0.085923
														-27.411	1.70409	-27.411	23.3279	-25.8228	0							1.0588	0.085924
														-27.409	1.70269	-27.409	23.328	-25.8178	0							1.06082	0.085924
														-27.407	1.70297	-27.407	23.3281	-25.8127	0							1.06284	0.085924
														-27.405	1.70361	-27.405	23.3282	-25.8077	0							1.06486	0.085924
														-27.4029	1.70392	-27.4029	23.3283	-25.8026	0							1.06687	0.085924
														-27.4009	1.70368	-27.4009	23.3284	-25.7976	0							1.06889	0.085925
														-27.3989	1.70401	-27.3989	23.3284	-25.7925	0							1.07091	0.085925
														-27.3969	1.70239	-27.3969	23.3284	-25.7875	0							1.07292	0.085926
														-27.3949	1.70111	-27.3949	23.3284	-25.7825	0							1.07494	0.085926
														-27.3929	1.70077	-27.3929	23.3285	-25.7774	0							1.07696	0.085927
														-27.3908	1.69956	-27.3908	23.3285	-25.7724	0							1.07897	0.085927
														-27.3888	1.69783	-27.3888	23.3285	-25.7673	0							1.08099	0.085928
														-27.3868	1.69701	-27.3868	23.3286	-25.7623	0							1.08301	0.085928
														-27.3848	1.69615	-27.3848	23.3286	-25.7573	0							1.08502	0.085929
														-27.3828	1.69401	-27.3828	23.3288	-25.7522	0							1.08704	0.085929
														-27.3808	1.69276	-27.3808	23.3289	-25.7472	0							1.08906	0.085929
														-27.3787	1.69265	-27.3787	23.3289	-25.7421	0							1.09107	0.08593
														-27.3767	1.69308	-27.3767	23.3289	-25.7371	0							1.09309	0.08593
														-27.3747	1.69315	-27.3747	23.3291	-25.732	0							1.09511	0.085931
														-27.3727	1.69301	-27.3727	23.329	-25.727	0							1.09712	0.085931
														-27.3707	1.6933	-27.3707	23.329	-25.722	0							1.09914	0.085932
														-27.3687	1.69424	-27.3687	23.3289	-25.7169	0							1.10116	0.085932
														-27.3666	1.6953	-27.3666	23.3289	-25.7119	0							1.10318	0.085933
														-27.3646	1.69698	-27.3646	23.3289	-25.7068	0							1.10519	0.085933
														-27.3626	1.69749	-27.3626	23.3289	-25.7018	0							1.10721	0.085934
														-27.3606	1.69798	-27.3606	23.3289	-25.6967	0							1.10923	0.085934
														-27.3586	1.69676	-27.3586	23.329	-25.6917	0							1.11124	0.085935
														-27.3566	1.6956	-27.3566	23.329	-25.6867	0							1.11326	0.085935
														-27.3545	1.69544	-27.3545	23.329	-25.6816	0							1.11528	0.085935
														-27.3525	1.69417	-27.3525	23.329	-25.6766	0							1.11729	0.085935
														-27.3505	1.69284	-27.3505	23.3288	-25.6715	0							1.11931	0.085936
														-27.3485	1.69317	-27.3485	23.3287	-25.6665	0							1.12133	0.085936
														-27.3465	1.69137	-27.3465	23.3286	-25.6615	0							1.12334	0.085936
														-27.3444	1.68976	-27.3444	23.3287	-25.6564	0							1.12536	0.085936
														-27.3424	1.68997	-27.3424	23.3285	-25.6514	0							1.12738	0.085937
														-27.3404	1.68808	-27.3404	23.3283	-25.6463	0							1.12939	0.085937
														-27.3384	1.68598	-27.3384	23.3282	-25.6413	0							1.13141	0.085937
														-27.3364	1.68547	-27.3364	23.3281	-25.6362	0							1.13343	0.085938
														-27.3344	1.68604	-27.3344	23.3278	-25.6312	0							1.13544	0.085938
														-27.3324	1.68551	-27.3324	23.3277	-25.6262	0							1.13746	0.085939
														-27.3303	1.68382	-27.3303	23.3276	-25.6211	0							1.13948	0.085939
														-27.3283	1.68173	-27.3283	23.3276	-25.6161	0							1.14149	0.08594
														-27.3263	1.68064	-27.3263	23.3276	-25.611	0							1.14351	0.08594
														-27.3243	1.68061	-27.3243	23.3277	-25.606	0							1.14553	0.085941
														-27.3223	1.68088	-27.3223	23.3278	-25.601	0							1.14755	0.085942
														-27.3203	1.68135	-27.3203	23.3277	-25.5959	0							1.14956	0.085942
														-27.3182	1.68043	-27.3182	23.3277	-25.5909	0							1.15158	0.085943
														-27.3162	1.67939	-27.3162	23.3276	-25.5858	0							1.15359	0.085943
														-27.3142	1.67898	-27.3142	23.3275	-25.5808	0							1.15561	0.085944
														-27.3122	1.67905	-27.3122	23.3274	-25.5757	0							1.15763	0.085944
														-27.3102	1.67952	-27.3102	23.3274	-25.5707	0							1.15965	0.085945
														-27.3081	1.67949	-27.3081	23.3273	-25.5657	0							1.16166	0.085945
														-27.3061	1.67932	-27.3061	23.3272	-25.5606	0							1.16368	0.085946
														-27.3041	1.67954	-27.3041	23.3271	-25.5556	0							1.16569	0.085946
														-27.3021	1.67882	-27.3021	23.3272	-25.5505	0							1.16771	0.085947
														-27.3001	1.6788	-27.3001	23.3272	-25.5455	0							1.16973	0.085947
														-27.2981	1.67834	-27.2981	23.3269	-25.5404	0							1.17175	0.085948
														-27.296	1.6772	-27.296	23.3268	-25.5354	0							1.17376	0.085948
														-27.294	1.67724	-27.294	23.3265	-25.5304	0							1.17578	0.085948
														-27.292	1.67738	-27.292	23.3266	-25.5253	0							1.17779	0.085948
														-27.29	1.67651	-27.29	23.3266	-25.5203	0							1.17981	0.085949
														-27.288	1.67668	-27.288	23.3266	-25.5152	0							1.18183	0.085949
														-27.286	1.67685	-27.286	23.3264	-25.5102	0							1.18385	0.085949
														-27.2839	1.67635	-27.2839	23.3263	-25.5052	0							1.18586	0.08595
														-27.2819	1.67602	-27.2819	23.3263	-25.5001	0							1.18788	0.08595
														-27.2799	1.6738	-27.2799	23.3262	-25.4951	0							1.1899	0.08595
														-27.2779	1.67328	-27.2779	23.326	-25.49	0							1.19191	0.085951
														-27.2759	1.67304	-27.2759	23.326	-25.485	0							1.19393	0.085951
														-27.2739	1.67201	-27.2739	23.3259	-25.4799	0							1.19595	0.085952
														-27.2718	1.67216	-27.2718	23.3259	-25.4749	0							1.19796	0.085952
														-27.2698	1.67304	-27.2698	23.3259	-25.4699	0							1.19998	0.085953
														-27.2678	1.67319	-27.2678	23.3258	-25.4648	0							1.202	0.085954
														-27.2658	1.67348	-27.2658	23.3258	-25.4598	0							1.20401	0.085954
														-27.2638	1.67211	-27.2638	23.3258	-25.4547	0							1.20603	0.085955
														-27.2618	1.66957	-27.2618	23.3257	-25.4497	0							1.20805	0.085955
														-27.2597	1.66804	-27.2597	23.3256	-25.4447	0							1.21006	0.085956
														-27.2577	1.66833	-27.2577	23.3254	-25.4396	0							1.21208	0.085956
														-27.2557	1.66898	-27.2557	23.3253	-25.4346	0							1.2141	0.085956
														-27.2537	1.66887	-27.2537	23.3252	-25.4295	0							1.21611	0.085957
														-27.2517	1.66694	-27.2517	23.325	-25.4245	0							1.21813	0.085957
														-27.2497	1.66711	-27.2497	23.3249	-25.4194	0							1.22015	0.085957
														-27.2476	1.66558	-27.2476	23.3249	-25.4144	0							1.22216	0.085958
														-27.2456	1.66332	-27.2456	23.325	-25.4094	0							1.22418	0.085958
														-27.2436	1.66062	-27.2436	23.3249	-25.4043	0							1.2262	0.085958
														-27.2416	1.66017	-27.2416	23.3245	-25.3993	0							1.22821	0.085958
														-27.2396	1.66053	-27.2396	23.3244	-25.3942	0							1.23023	0.085959
														-27.2376	1.66097	-27.2376	23.3244	-25.3892	0							1.23225	0.085959
														-27.2355	1.6606	-27.2355	23.3245	-25.3841	0							1.23427	0.08596
														-27.2335	1.65924	-27.2335	23.3245	-25.3791	0							1.23628	0.085961
														-27.2315	1.66024	-27.2315	23.3244	-25.3741	0							1.2383	0.085961
														-27.2295	1.66073	-27.2295	23.3243	-25.369	0							1.24032	0.085962
														-27.2275	1.66104	-27.2275	23.3244	-25.364	0							1.24233	0.085962
														-27.2255	1.65982	-27.2255	23.3242	-25.3589	0							1.24435	0.085963
														-27.2234	1.66029	-27.2234	23.3241	-25.3539	0							1.24637	0.085964
														-27.2214	1.66141	-27.2214	23.3239	-25.3489	0							1.24838	0.085964
														-27.2194	1.66194	-27.2194	23.3237	-25.3438	0							1.2504	0.085965
														-27.2174	1.66024	-27.2174	23.3235	-25.3388	0							1.25242	0.085965
														-27.2154	1.65932	-27.2154	23.3233	-25.3337	0							1.25443	0.085965
														-27.2134	1.65932	-27.2134	23.3233	-25.3287	0							1.25645	0.085966
														-27.2113	1.65765	-27.2113	23.3231	-25.3236	0							1.25847	0.085966
														-27.2093	1.65836	-27.2093	23.3229	-25.3186	0							1.26048	0.085966
														-27.2073	1.65845	-27.2073	23.3227	-25.3136	0							1.2625	0.085967
														-27.2053	1.65692	-27.2053	23.3223	-25.3085	0							1.26452	0.085967
														-27.2033	1.65638	-27.2033	23.3221	-25.3035	0							1.26653	0.085967
														-27.2013	1.65587	-27.2013	23.3222	-25.2984	0							1.26855	0.085968
														-27.1992	1.65405	-27.1992	23.3221	-25.2934	0							1.27057	0.085968
														-27.1972	1.65251	-27.1972	23.3221	-25.2884	0							1.27259	0.085969
														-27.1952	1.65371	-27.1952	23.3218	-25.2833	0							1.2746	0.085969
														-27.1932	1.65375	-27.1932	23.3215	-25.2783	0							1.27662	0.08597
														-27.1912	1.65304	-27.1912	23.3213	-25.2732	0							1.27863	0.085971
														-27.1892	1.65314	-27.1892	23.321	-25.2682	0							1.28065	0.085971
														-27.1871	1.65417	-27.1871	23.3209	-25.2631	0							1.28267	0.085972
														-27.1851	1.65409	-27.1851	23.3208	-25.2581	0							1.28469	0.085972
														-27.1831	1.6528	-27.1831	23.3206	-25.2531	0							1.2867	0.085973
														-27.1811	1.65114	-27.1811	23.3206	-25.248	0							1.28872	0.085974
														-27.1791	1.65031	-27.1791	23.3204	-25.243	0							1.29073	0.085974
														-27.1771	1.6501	-27.1771	23.32	-25.2379	0							1.29275	0.085975
														-27.175	1.65042	-27.175	23.3197	-25.2329	0							1.29477	0.085976
														-27.173	1.65065	-27.173	23.3194	-25.2278	0							1.29679	0.085976
														-27.171	1.65034	-27.171	23.3191	-25.2228	0							1.2988	0.085977
														-27.169	1.64889	-27.169	23.319	-25.2178	0							1.30082	0.085978
														-27.167	1.64853	-27.167	23.3191	-25.2127	0							1.30283	0.085979
														-27.165	1.64823	-27.165	23.3189	-25.2077	0							1.30485	0.085979
														-27.1629	1.64811	-27.1629	23.3187	-25.2026	0							1.30687	0.08598
														-27.1609	1.6461	-27.1609	23.3185	-25.1976	0							1.30889	0.085981
														-27.1589	1.64498	-27.1589	23.3183	-25.1926	0							1.3109	0.085981
														-27.1569	1.64653	-27.1569	23.3182	-25.1875	0							1.31292	0.085982
														-27.1549	1.64765	-27.1549	23.3184	-25.1825	0							1.31494	0.085982
														-27.1529	1.6491	-27.1529	23.3183	-25.1774	0							1.31695	0.085982
														-27.1508	1.64989	-27.1508	23.3182	-25.1724	0							1.31897	0.085983
														-27.1488	1.64979	-27.1488	23.3179	-25.1673	0							1.32099	0.085983
														-27.1468	1.65003	-27.1468	23.3178	-25.1623	0							1.323	0.085983
														-27.1448	1.6509	-27.1448	23.3178	-25.1573	0							1.32502	0.085984
														-27.1428	1.65018	-27.1428	23.3175	-25.1522	0							1.32704	0.085984
														-27.1408	1.64823	-27.1408	23.3172	-25.1472	0							1.32905	0.085984
														-27.1387	1.64782	-27.1387	23.317	-25.1421	0							1.33107	0.085985
														-27.1367	1.64981	-27.1367	23.3169	-25.1371	0							1.33309	0.085986
														-27.1347	1.65017	-27.1347	23.3168	-25.1321	0							1.3351	0.085986
														-27.1327	1.65076	-27.1327	23.3168	-25.127	0							1.33712	0.085987
														-27.1307	1.65083	-27.1307	23.3166	-25.122	0							1.33914	0.085988
														-27.1287	1.65069	-27.1287	23.3165	-25.1169	0							1.34115	0.085989
														-27.1266	1.64959	-27.1266	23.3163	-25.1119	0							1.34317	0.085989
														-27.1246	1.64927	-27.1246	23.3162	-25.1068	0							1.34519	0.08599
														-27.1226	1.64783	-27.1226	23.3161	-25.1018	0							1.3472	0.085991
														-27.1206	1.64826	-27.1206	23.3159	-25.0968	0							1.34922	0.085991
														-27.1186	1.64719	-27.1186	23.3158	-25.0917	0							1.35124	0.085992
														-27.1166	1.64655	-27.1166	23.3157	-25.0867	0							1.35325	0.085993
														-27.1145	1.64719	-27.1145	23.3155	-25.0816	0							1.35527	0.085993
														-27.1125	1.64661	-27.1125	23.3153	-25.0766	0							1.35729	0.085993
														-27.1105	1.64522	-27.1105	23.315	-25.0715	0							1.35931	0.085994
														-27.1085	1.64338	-27.1085	23.3148	-25.0665	0							1.36132	0.085994
														-27.1065	1.64182	-27.1065	23.3146	-25.0615	0							1.36334	0.085995
														-27.1045	1.64131	-27.1045	23.3144	-25.0564	0							1.36536	0.085995
														-27.1024	1.6411	-27.1024	23.3141	-25.0514	0							1.36737	0.085995
														-27.1004	1.64086	-27.1004	23.3139	-25.0463	0							1.36939	0.085996
														-27.0984	1.63968	-27.0984	23.3137	-25.0413	0							1.37141	0.085996
														-27.0964	1.63862	-27.0964	23.3135	-25.0363	0							1.37342	0.085997
														-27.0944	1.64082	-27.0944	23.3133	-25.0312	0							1.37544	0.085998
														-27.0924	1.64169	-27.0924	23.3131	-25.0262	0							1.37746	0.085998
														-27.0903	1.64146	-27.0903	23.313	-25.0211	0							1.37947	0.085999
														-27.0883	1.64053	-27.0883	23.3129	-25.0161	0							1.38149	0.086
														-27.0863	1.63774	-27.0863	23.3128	-25.011	0							1.38351	0.086001
														-27.0843	1.63687	-27.0843	23.3127	-25.006	0							1.38552	0.086002
														-27.0823	1.63826	-27.0823	23.3124	-25.001	0							1.38754	0.086002
														-27.0803	1.6375	-27.0803	23.3122	-24.9959	0							1.38956	0.086003
														-27.0782	1.63738	-27.0782	23.312	-24.9909	0							1.39157	0.086004
														-27.0762	1.63899	-27.0762	23.3118	-24.9858	0							1.39359	0.086004
														-27.0742	1.6372	-27.0742	23.3116	-24.9808	0							1.39561	0.086005
														-27.0722	1.63787	-27.0722	23.3114	-24.9758	0							1.39762	0.086005
														-27.0702	1.6372	-27.0702	23.3111	-24.9707	0							1.39964	0.086006
														-27.0682	1.63586	-27.0682	23.3108	-24.9657	0							1.40166	0.086006
														-27.0661	1.63706	-27.0661	23.3104	-24.9606	0							1.40368	0.086006
														-27.0641	1.6393	-27.0641	23.3104	-24.9556	0							1.40569	0.086007
														-27.0621	1.64148	-27.0621	23.3102	-24.9505	0							1.40771	0.086007
														-27.0601	1.64282	-27.0601	23.3101	-24.9455	0							1.40972	0.086008
														-27.0581	1.64211	-27.0581	23.3099	-24.9405	0							1.41174	0.086008
														-27.0561	1.64181	-27.0561	23.3098	-24.9354	0							1.41376	0.086009
														-27.054	1.64168	-27.054	23.3098	-24.9304	0							1.41578	0.08601
														-27.052	1.64143	-27.052	23.3096	-24.9253	0							1.41779	0.086011
														-27.05	1.64104	-27.05	23.3094	-24.9203	0							1.41981	0.086012
														-27.048	1.63934	-27.048	23.3091	-24.9152	0							1.42182	0.086012
														-27.046	1.63937	-27.046	23.3088	-24.9102	0							1.42384	0.086013
														-27.044	1.63899	-27.044	23.3085	-24.9052	0							1.42586	0.086014
														-27.0419	1.63697	-27.0419	23.3083	-24.9001	0							1.42788	0.086015
														-27.0399	1.63601	-27.0399	23.3082	-24.8951	0							1.42989	0.086016
														-27.0379	1.63644	-27.0379	23.3081	-24.89	0							1.43191	0.086017
														-27.0359	1.63671	-27.0359	23.3077	-24.885	0							1.43393	0.086017
														-27.0339	1.63449	-27.0339	23.3074	-24.88	0							1.43594	0.086018
														-27.0319	1.6336	-27.0319	23.3071	-24.8749	0							1.43796	0.086018
														-27.0298	1.63258	-27.0298	23.307	-24.8699	0							1.43998	0.086018
														-27.0278	1.6338	-27.0278	23.3069	-24.8648	0							1.44199	0.086019
														-27.0258	1.63422	-27.0258	23.3067	-24.8598	0							1.44401	0.086019
														-27.0238	1.63479	-27.0238	23.3066	-24.8547	0							1.44603	0.08602
														-27.0218	1.63367	-27.0218	23.3064	-24.8497	0							1.44804	0.08602
														-27.0198	1.6327	-27.0198	23.3062	-24.8447	0							1.45006	0.086021
														-27.0177	1.63277	-27.0177	23.306	-24.8396	0							1.45208	0.086021
														-27.0157	1.63243	-27.0157	23.3056	-24.8346	0							1.45409	0.086022
														-27.0137	1.63049	-27.0137	23.3055	-24.8295	0							1.45611	0.086023
														-27.0117	1.63	-27.0117	23.3053	-24.8245	0							1.45813	0.086024
														-27.0097	1.63117	-27.0097	23.305	-24.8195	0							1.46014	0.086025
														-27.0077	1.63198	-27.0077	23.3048	-24.8144	0							1.46216	0.086026
														-27.0056	1.63094	-27.0056	23.3047	-24.8094	0							1.46418	0.086027
														-27.0036	1.62979	-27.0036	23.3044	-24.8043	0							1.46619	0.086028
														-27.0016	1.62871	-27.0016	23.3041	-24.7993	0							1.46821	0.086028
														-26.9996	1.62897	-26.9996	23.304	-24.7942	0							1.47023	0.086029
														-26.9976	1.62864	-26.9976	23.3037	-24.7892	0							1.47224	0.08603
														-26.9955	1.62871	-26.9955	23.3035	-24.7842	0							1.47426	0.086031
														-26.9935	1.62711	-26.9935	23.3033	-24.7791	0							1.47628	0.086031
														-26.9915	1.62709	-26.9915	23.3031	-24.7741	0							1.47829	0.086032
														-26.9895	1.62858	-26.9895	23.3029	-24.769	0							1.48031	0.086032
														-26.9875	1.62844	-26.9875	23.3027	-24.764	0							1.48233	0.086033
														-26.9855	1.6275	-26.9855	23.3026	-24.7589	0							1.48434	0.086033
														-26.9834	1.62816	-26.9834	23.3023	-24.7539	0							1.48636	0.086034
														-26.9814	1.62833	-26.9814	23.3022	-24.7489	0							1.48838	0.086034
														-26.9794	1.628	-26.9794	23.3018	-24.7438	0							1.4904	0.086035
														-26.9774	1.62795	-26.9774	23.3016	-24.7388	0							1.49241	0.086035
														-26.9754	1.62861	-26.9754	23.3014	-24.7337	0							1.49443	0.086036
														-26.9734	1.62853	-26.9734	23.3012	-24.7287	0							1.49645	0.086037
														-26.9713	1.6281	-26.9713	23.301	-24.7237	0							1.49846	0.086038
														-26.9693	1.62779	-26.9693	23.3008	-24.7186	0							1.50048	0.086039
														-26.9673	1.62791	-26.9673	23.3007	-24.7136	0							1.5025	0.08604
														-26.9653	1.62759	-26.9653	23.3006	-24.7085	0							1.50451	0.086041
														-26.9633	1.628	-26.9633	23.3005	-24.7035	0							1.50653	0.086042
														-26.9613	1.62969	-26.9613	23.3002	-24.6984	0							1.50855	0.086043
														-26.9592	1.62807	-26.9592	23.2999	-24.6934	0							1.51056	0.086044
														-26.9572	1.62981	-26.9572	23.2997	-24.6884	0							1.51258	0.086045
														-26.9552	1.62961	-26.9552	23.2994	-24.6833	0							1.5146	0.086045
														-26.9532	1.63028	-26.9532	23.2992	-24.6783	0							1.51661	0.086046
														-26.9512	1.6286	-26.9512	23.299	-24.6732	0							1.51863	0.086046
														-26.9492	1.62699	-26.9492	23.2987	-24.6682	0							1.52065	0.086047
														-26.9471	1.62768	-26.9471	23.2985	-24.6632	0							1.52266	0.086047
														-26.9451	1.62839	-26.9451	23.2983	-24.6581	0							1.52468	0.086048
														-26.9431	1.62743	-26.9431	23.2982	-24.6531	0							1.5267	0.086048
														-26.9411	1.62696	-26.9411	23.2979	-24.648	0							1.52872	0.086049
														-26.9391	1.6258	-26.9391	23.2974	-24.643	0							1.53073	0.086049
														-26.9371	1.62431	-26.9371	23.2973	-24.6379	0							1.53275	0.08605
														-26.935	1.62176	-26.935	23.297	-24.6329	0							1.53476	0.086051
														-26.933	1.62128	-26.933	23.2967	-24.6279	0							1.53678	0.086052
														-26.931	1.61937	-26.931	23.2964	-24.6228	0							1.5388	0.086053
														-26.929	1.61836	-26.929	23.2963	-24.6178	0							1.54082	0.086054
														-26.927	1.61895	-26.927	23.2961	-24.6127	0							1.54283	0.086055
														-26.925	1.61843	-26.925	23.2959	-24.6077	0							1.54485	0.086056
														-26.9229	1.61849	-26.9229	23.2957	-24.6027	0							1.54686	0.086057
														-26.9209	1.61757	-26.9209	23.2955	-24.5976	0							1.54888	0.086058
														-26.9189	1.61705	-26.9189	23.2953	-24.5926	0							1.5509	0.086059
														-26.9169	1.61638	-26.9169	23.2952	-24.5875	0							1.55292	0.086061
														-26.9149	1.6161	-26.9149	23.295	-24.5825	0							1.55493	0.086061
														-26.9129	1.61711	-26.9129	23.2948	-24.5774	0							1.55695	0.086062
														-26.9108	1.61698	-26.9108	23.2947	-24.5724	0							1.55897	0.086062
														-26.9088	1.61724	-26.9088	23.2944	-24.5674	0							1.56098	0.086063
														-26.9068	1.61767	-26.9068	23.2941	-24.5623	0							1.563	0.086063
														-26.9048	1.61981	-26.9048	23.2939	-24.5573	0							1.56502	0.086064
														-26.9028	1.6206	-26.9028	23.2936	-24.5522	0							1.56703	0.086064
														-26.9008	1.62036	-26.9008	23.2935	-24.5472	0							1.56905	0.086065
														-26.8987	1.62062	-26.8987	23.2932	-24.5421	0							1.57107	0.086065
														-26.8967	1.62065	-26.8967	23.2931	-24.5371	0							1.57308	0.086066
														-26.8947	1.6226	-26.8947	23.2927	-24.5321	0							1.5751	0.086067
														-26.8927	1.623	-26.8927	23.2925	-24.527	0							1.57712	0.086068
														-26.8907	1.62338	-26.8907	23.2923	-24.522	0							1.57913	0.086069
														-26.8887	1.62233	-26.8887	23.2918	-24.5169	0							1.58115	0.08607
														-26.8866	1.62135	-26.8866	23.2914	-24.5119	0							1.58317	0.086072
														-26.8846	1.62039	-26.8846	23.2911	-24.5069	0							1.58518	0.086073
														-26.8826	1.62031	-26.8826	23.2909	-24.5018	0							1.5872	0.086074
														-26.8806	1.61949	-26.8806	23.2906	-24.4968	0							1.58922	0.086075
														-26.8786	1.61869	-26.8786	23.2904	-24.4917	0							1.59123	0.086076
														-26.8766	1.61917	-26.8766	23.2902	-24.4867	0							1.59325	0.086077
														-26.8745	1.61994	-26.8745	23.2899	-24.4816	0							1.59527	0.086078
														-26.8725	1.61938	-26.8725	23.2897	-24.4766	0							1.59728	0.086078
														-26.8705	1.61654	-26.8705	23.2893	-24.4716	0							1.5993	0.086079
														-26.8685	1.61686	-26.8685	23.289	-24.4665	0							1.60132	0.08608
														-26.8665	1.61705	-26.8665	23.2887	-24.4615	0							1.60333	0.08608
														-26.8645	1.61799	-26.8645	23.2886	-24.4564	0							1.60535	0.086081
														-26.8624	1.61891	-26.8624	23.2883	-24.4514	0							1.60737	0.086081
														-26.8604	1.61934	-26.8604	23.2881	-24.4463	0							1.60939	0.086082
														-26.8584	1.62058	-26.8584	23.2879	-24.4413	0							1.6114	0.086082
														-26.8564	1.61908	-26.8564	23.2877	-24.4363	0							1.61342	0.086083
														-26.8544	1.61913	-26.8544	23.2872	-24.4312	0							1.61544	0.086084
														-26.8524	1.619	-26.8524	23.2871	-24.4262	0							1.61745	0.086085
														-26.8503	1.61645	-26.8503	23.2868	-24.4211	0							1.61947	0.086087
														-26.8483	1.61519	-26.8483	23.2865	-24.4161	0							1.62149	0.086088
														-26.8463	1.61544	-26.8463	23.2864	-24.4111	0							1.6235	0.086089
														-26.8443	1.61525	-26.8443	23.2862	-24.406	0							1.62552	0.08609
														-26.8423	1.6153	-26.8423	23.286	-24.401	0							1.62754	0.086091
														-26.8403	1.61398	-26.8403	23.2858	-24.3959	0							1.62955	0.086093
														-26.8382	1.61336	-26.8382	23.2856	-24.3909	0							1.63157	0.086094
														-26.8362	1.61355	-26.8362	23.2855	-24.3858	0							1.63359	0.086095
														-26.8342	1.61316	-26.8342	23.2855	-24.3808	0							1.6356	0.086096
														-26.8322	1.61336	-26.8322	23.2853	-24.3758	0							1.63762	0.086096
														-26.8302	1.614	-26.8302	23.285	-24.3707	0							1.63964	0.086097
														-26.8282	1.61472	-26.8282	23.2848	-24.3657	0							1.64165	0.086098
														-26.8261	1.61579	-26.8261	23.2847	-24.3606	0							1.64367	0.086098
														-26.8241	1.61722	-26.8241	23.2847	-24.3556	0							1.64569	0.086099
														-26.8221	1.61804	-26.8221	23.2844	-24.3506	0							1.6477	0.086099
														-26.8201	1.6176	-26.8201	23.2842	-24.3455	0							1.64972	0.0861
														-26.8181	1.61872	-26.8181	23.2841	-24.3405	0							1.65174	0.086101
														-26.8161	1.61929	-26.8161	23.2838	-24.3354	0							1.65376	0.086101
														-26.814	1.62013	-26.814	23.2837	-24.3304	0							1.65577	0.086103
														-26.812	1.62045	-26.812	23.2833	-24.3253	0							1.65779	0.086104
														-26.81	1.61931	-26.81	23.2831	-24.3203	0							1.6598	0.086105
														-26.808	1.61865	-26.808	23.283	-24.3153	0							1.66182	0.086106
														-26.806	1.61827	-26.806	23.2829	-24.3102	0							1.66384	0.086108
														-26.804	1.61704	-26.804	23.2828	-24.3052	0							1.66586	0.086109
														-26.8019	1.61631	-26.8019	23.2826	-24.3001	0							1.66787	0.08611
														-26.7999	1.61621	-26.7999	23.2823	-24.2951	0							1.66989	0.086111
														-26.7979	1.6159	-26.7979	23.2821	-24.2901	0							1.67191	0.086113
														-26.7959	1.61626	-26.7959	23.2819	-24.285	0							1.67392	0.086114
														-26.7939	1.61552	-26.7939	23.2817	-24.28	0							1.67594	0.086115
														-26.7919	1.61449	-26.7919	23.2815	-24.2749	0							1.67796	0.086115
														-26.7898	1.61305	-26.7898	23.2813	-24.2699	0							1.67997	0.086116
														-26.7878	1.61166	-26.7878	23.281	-24.2648	0							1.68199	0.086117
														-26.7858	1.61179	-26.7858	23.2809	-24.2598	0							1.68401	0.086117
														-26.7838	1.61241	-26.7838	23.2807	-24.2548	0							1.68602	0.086118
														-26.7818	1.61087	-26.7818	23.2804	-24.2497	0							1.68804	0.086119
														-26.7798	1.61037	-26.7798	23.2801	-24.2447	0							1.69006	0.086119
														-26.7777	1.61199	-26.7777	23.2798	-24.2396	0							1.69207	0.08612
														-26.7757	1.61306	-26.7757	23.2796	-24.2346	0							1.69409	0.086121
														-26.7737	1.61255	-26.7737	23.2794	-24.2295	0							1.69611	0.086122
														-26.7717	1.61135	-26.7717	23.2791	-24.2245	0							1.69812	0.086123
														-26.7697	1.60986	-26.7697	23.2788	-24.2195	0							1.70014	0.086125
														-26.7677	1.61097	-26.7677	23.2786	-24.2144	0							1.70216	0.086126
														-26.7656	1.61261	-26.7656	23.2784	-24.2094	0							1.70417	0.086127
														-26.7636	1.61391	-26.7636	23.278	-24.2043	0							1.70619	0.086129
														-26.7616	1.61309	-26.7616	23.2776	-24.1993	0							1.70821	0.08613
														-26.7596	1.61241	-26.7596	23.2774	-24.1943	0							1.71022	0.086131
														-26.7576	1.61463	-26.7576	23.2774	-24.1892	0							1.71224	0.086133
														-26.7556	1.61544	-26.7556	23.2774	-24.1842	0							1.71426	0.086134
														-26.7535	1.61444	-26.7535	23.2771	-24.1791	0							1.71627	0.086135
														-26.7515	1.61281	-26.7515	23.2768	-24.1741	0							1.71829	0.086136
														-26.7495	1.61225	-26.7495	23.2764	-24.169	0							1.72031	0.086136
														-26.7475	1.61246	-26.7475	23.2763	-24.164	0							1.72232	0.086137
														-26.7455	1.61215	-26.7455	23.2761	-24.159	0							1.72434	0.086138
														-26.7435	1.61284	-26.7435	23.2759	-24.1539	0							1.72636	0.086138
														-26.7414	1.61268	-26.7414	23.2756	-24.1489	0							1.72837	0.086139
														-26.7394	1.6121	-26.7394	23.2753	-24.1438	0							1.73039	0.08614
														-26.7374	1.61301	-26.7374	23.2751	-24.1388	0							1.73241	0.08614
														-26.7354	1.6126	-26.7354	23.2748	-24.1337	0							1.73443	0.086141
														-26.7334	1.61269	-26.7334	23.2746	-24.1287	0							1.73644	0.086143
														-26.7314	1.61287	-26.7314	23.2745	-24.1237	0							1.73846	0.086144
														-26.7293	1.61117	-26.7293	23.2743	-24.1186	0							1.74048	0.086145
														-26.7273	1.6121	-26.7273	23.274	-24.1136	0							1.74249	0.086147
														-26.7253	1.61214	-26.7253	23.2738	-24.1085	0							1.74451	0.086148
														-26.7233	1.61085	-26.7233	23.2736	-24.1035	0							1.74653	0.08615
														-26.7213	1.61182	-26.7213	23.2731	-24.0985	0							1.74854	0.086151
														-26.7193	1.61144	-26.7193	23.2729	-24.0934	0							1.75056	0.086153
														-26.7172	1.61046	-26.7172	23.2727	-24.0884	0							1.75258	0.086154
														-26.7152	1.60959	-26.7152	23.2725	-24.0833	0							1.75459	0.086155
														-26.7132	1.60864	-26.7132	23.2722	-24.0783	0							1.75661	0.086156
														-26.7112	1.60829	-26.7112	23.2719	-24.0732	0							1.75863	0.086157
														-26.7092	1.60828	-26.7092	23.2717	-24.0682	0							1.76064	0.086158
														-26.7071	1.60841	-26.7071	23.2716	-24.0632	0							1.76266	0.086158
														-26.7051	1.60811	-26.7051	23.2714	-24.0581	0							1.76468	0.086159
														-26.7031	1.60746	-26.7031	23.2713	-24.0531	0							1.76669	0.08616
														-26.7011	1.6078	-26.7011	23.2711	-24.048	0							1.76871	0.086161
														-26.6991	1.60706	-26.6991	23.271	-24.043	0							1.77073	0.086161
														-26.6971	1.60529	-26.6971	23.2709	-24.038	0							1.77274	0.086162
														-26.695	1.60621	-26.695	23.2707	-24.0329	0							1.77476	0.086163
														-26.693	1.60498	-26.693	23.2704	-24.0279	0							1.77678	0.086164
														-26.691	1.60522	-26.691	23.2702	-24.0228	0							1.77879	0.086166
														-26.689	1.60343	-26.689	23.2699	-24.0178	0							1.78081	0.086167
														-26.687	1.60504	-26.687	23.2696	-24.0127	0							1.78283	0.086169
														-26.685	1.60548	-26.685	23.2696	-24.0077	0							1.78485	0.08617
														-26.6829	1.60552	-26.6829	23.2692	-24.0027	0							1.78686	0.086172
														-26.6809	1.60463	-26.6809	23.2689	-23.9976	0							1.78888	0.086173
														-26.6789	1.60544	-26.6789	23.2688	-23.9926	0							1.79089	0.086175
														-26.6769	1.60502	-26.6769	23.2684	-23.9875	0							1.79291	0.086176
														-26.6749	1.60713	-26.6749	23.2681	-23.9825	0							1.79493	0.086178
														-26.6729	1.60839	-26.6729	23.2679	-23.9774	0							1.79695	0.086179
														-26.6708	1.60859	-26.6708	23.2677	-23.9724	0							1.79896	0.086179
														-26.6688	1.60973	-26.6688	23.2673	-23.9674	0							1.80098	0.08618
														-26.6668	1.61111	-26.6668	23.2672	-23.9623	0							1.803	0.086181
														-26.6648	1.61099	-26.6648	23.2672	-23.9573	0							1.80501	0.086182
														-26.6628	1.61081	-26.6628	23.267	-23.9522	0							1.80703	0.086183
														-26.6608	1.60998	-26.6608	23.2666	-23.9472	0							1.80905	0.086183
														-26.6587	1.60952	-26.6587	23.2663	-23.9422	0							1.81106	0.086184
														-26.6567	1.6093	-26.6567	23.2662	-23.9371	0							1.81308	0.086185
														-26.6547	1.61038	-26.6547	23.266	-23.9321	0							1.8151	0.086186
														-26.6527	1.61052	-26.6527	23.2659	-23.927	0							1.81711	0.086187
														-26.6507	1.61231	-26.6507	23.2656	-23.922	0							1.81913	0.086189
														-26.6487	1.6139	-26.6487	23.2652	-23.9169	0							1.82115	0.08619
														-26.6466	1.61246	-26.6466	23.265	-23.9119	0							1.82316	0.086192
														-26.6446	1.61256	-26.6446	23.265	-23.9069	0							1.82518	0.086194
														-26.6426	1.61259	-26.6426	23.2648	-23.9018	0							1.8272	0.086195
														-26.6406	1.61192	-26.6406	23.2647	-23.8968	0							1.82921	0.086197
														-26.6386	1.61279	-26.6386	23.2647	-23.8917	0							1.83123	0.086198
														-26.6366	1.61433	-26.6366	23.2645	-23.8867	0							1.83325	0.0862
														-26.6345	1.61555	-26.6345	23.2641	-23.8817	0							1.83526	0.086202
														-26.6325	1.61706	-26.6325	23.2637	-23.8766	0							1.83728	0.086202
														-26.6305	1.61721	-26.6305	23.2634	-23.8716	0							1.8393	0.086203
														-26.6285	1.61557	-26.6285	23.2633	-23.8665	0							1.84131	0.086204
														-26.6265	1.61346	-26.6265	23.2632	-23.8615	0							1.84333	0.086205
														-26.6245	1.61211	-26.6245	23.2631	-23.8564	0							1.84535	0.086206
														-26.6224	1.61122	-26.6224	23.2629	-23.8514	0							1.84736	0.086207
														-26.6204	1.61094	-26.6204	23.2627	-23.8464	0							1.84938	0.086207
														-26.6184	1.60967	-26.6184	23.2625	-23.8413	0							1.8514	0.086208
														-26.6164	1.60813	-26.6164	23.2622	-23.8363	0							1.85342	0.086209
														-26.6144	1.60595	-26.6144	23.2617	-23.8312	0							1.85543	0.08621
														-26.6124	1.60502	-26.6124	23.2613	-23.8262	0							1.85745	0.086212
														-26.6103	1.60209	-26.6103	23.2613	-23.8211	0							1.85946	0.086213
														-26.6083	1.60204	-26.6083	23.2612	-23.8161	0							1.86148	0.086215
														-26.6063	1.60109	-26.6063	23.2609	-23.8111	0							1.8635	0.086217
														-26.6043	1.60212	-26.6043	23.2607	-23.806	0							1.86552	0.086218
														-26.6023	1.60104	-26.6023	23.2606	-23.801	0							1.86753	0.08622
														-26.6003	1.60193	-26.6003	23.2604	-23.7959	0							1.86955	0.086222
														-26.5982	1.60215	-26.5982	23.2601	-23.7909	0							1.87157	0.086223
														-26.5962	1.60299	-26.5962	23.2599	-23.7859	0							1.87358	0.086225
														-26.5942	1.60322	-26.5942	23.2598	-23.7808	0							1.8756	0.086227
														-26.5922	1.60388	-26.5922	23.2596	-23.7758	0							1.87762	0.086227
														-26.5902	1.60504	-26.5902	23.2595	-23.7707	0							1.87963	0.086228
														-26.5882	1.60579	-26.5882	23.2593	-23.7657	0							1.88165	0.086229
														-26.5861	1.60608	-26.5861	23.2591	-23.7606	0							1.88367	0.08623
														-26.5841	1.60554	-26.5841	23.2587	-23.7556	0							1.88568	0.086231
														-26.5821	1.604	-26.5821	23.2584	-23.7506	0							1.8877	0.086232
														-26.5801	1.60288	-26.5801	23.2582	-23.7455	0							1.88972	0.086233
														-26.5781	1.60213	-26.5781	23.258	-23.7405	0							1.89173	0.086233
														-26.5761	1.60067	-26.5761	23.2578	-23.7354	0							1.89375	0.086234
														-26.574	1.60089	-26.574	23.2575	-23.7304	0							1.89577	0.086235
														-26.572	1.60035	-26.572	23.2572	-23.7254	0							1.89778	0.086237
														-26.57	1.60037	-26.57	23.257	-23.7203	0							1.8998	0.086239
														-26.568	1.60055	-26.568	23.2568	-23.7153	0							1.90182	0.08624
														-26.566	1.59981	-26.566	23.2567	-23.7102	0							1.90383	0.086242
														-26.564	1.60103	-26.564	23.2565	-23.7052	0							1.90585	0.086244
														-26.5619	1.60174	-26.5619	23.2563	-23.7001	0							1.90787	0.086246
														-26.5599	1.60027	-26.5599	23.2561	-23.6951	0							1.90989	0.086248
														-26.5579	1.59976	-26.5579	23.2559	-23.6901	0							1.9119	0.086249
														-26.5559	1.59984	-26.5559	23.2558	-23.685	0							1.91392	0.086251
														-26.5539	1.59977	-26.5539	23.2556	-23.68	0							1.91594	0.086253
														-26.5519	1.60034	-26.5519	23.2555	-23.6749	0							1.91795	0.086254
														-26.5498	1.60059	-26.5498	23.2552	-23.6699	0							1.91997	0.086255
														-26.5478	1.59974	-26.5478	23.2549	-23.6649	0							1.92199	0.086255
														-26.5458	1.59859	-26.5458	23.2548	-23.6598	0							1.924	0.086256
														-26.5438	1.59773	-26.5438	23.2548	-23.6548	0							1.92602	0.086257
														-26.5418	1.59829	-26.5418	23.2546	-23.6497	0							1.92804	0.086258
														-26.5398	1.59722	-26.5398	23.2545	-23.6447	0							1.93005	0.086259
														-26.5377	1.59824	-26.5377	23.2543	-23.6396	0							1.93207	0.08626
														-26.5357	1.60094	-26.5357	23.2541	-23.6346	0							1.93409	0.086261
														-26.5337	1.60316	-26.5337	23.2538	-23.6296	0							1.9361	0.086262
														-26.5317	1.60453	-26.5317	23.2537	-23.6245	0							1.93812	0.086264
														-26.5297	1.6039	-26.5297	23.2536	-23.6195	0							1.94014	0.086265
														-26.5277	1.60423	-26.5277	23.2533	-23.6144	0							1.94215	0.086267
														-26.5256	1.60355	-26.5256	23.253	-23.6094	0							1.94417	0.086269
														-26.5236	1.60397	-26.5236	23.2527	-23.6043	0							1.94619	0.086271
														-26.5216	1.60508	-26.5216	23.2524	-23.5993	0							1.9482	0.086273
														-26.5196	1.6078	-26.5196	23.2524	-23.5943	0							1.95022	0.086275
														-26.5176	1.60807	-26.5176	23.2521	-23.5892	0							1.95224	0.086277
														-26.5156	1.60633	-26.5156	23.2519	-23.5842	0							1.95425	0.086278
														-26.5135	1.60548	-26.5135	23.2517	-23.5791	0							1.95627	0.08628
														-26.5115	1.60563	-26.5115	23.2516	-23.5741	0							1.95829	0.086281
														-26.5095	1.60496	-26.5095	23.2513	-23.5691	0							1.9603	0.086282
														-26.5075	1.6041	-26.5075	23.251	-23.564	0							1.96232	0.086283
														-26.5055	1.60424	-26.5055	23.2507	-23.559	0							1.96434	0.086284
														-26.5035	1.60422	-26.5035	23.2504	-23.5539	0							1.96635	0.086285
														-26.5014	1.60398	-26.5014	23.2502	-23.5489	0							1.96837	0.086286
														-26.4994	1.60379	-26.4994	23.25	-23.5438	0							1.97039	0.086287
														-26.4974	1.6019	-26.4974	23.2499	-23.5388	0							1.9724	0.086288
														-26.4954	1.60219	-26.4954	23.2497	-23.5338	0							1.97442	0.086289
														-26.4934	1.60252	-26.4934	23.2496	-23.5287	0							1.97644	0.08629
														-26.4914	1.6027	-26.4914	23.2493	-23.5237	0							1.97846	0.086292
														-26.4893	1.6021	-26.4893	23.2491	-23.5186	0							1.98047	0.086293
														-26.4873	1.59994	-26.4873	23.2486	-23.5136	0							1.98249	0.086295
														-26.4853	1.59863	-26.4853	23.2483	-23.5086	0							1.9845	0.086297
														-26.4833	1.59718	-26.4833	23.2483	-23.5035	0							1.98652	0.086299
														-26.4813	1.59762	-26.4813	23.2482	-23.4985	0							1.98854	0.086301
														-26.4793	1.59874	-26.4793	23.2478	-23.4934	0							1.99056	0.086303
														-26.4772	1.59832	-26.4772	23.2476	-23.4884	0							1.99257	0.086305
														-26.4752	1.59774	-26.4752	23.2476	-23.4833	0							1.99459	0.086307
														-26.4732	1.59797	-26.4732	23.2474	-23.4783	0							1.99661	0.086309
														-26.4712	1.59761	-26.4712	23.2472	-23.4733	0							1.99862	0.08631
														-26.4692	1.59762	-26.4692	23.2471	-23.4682	0							2.00064	0.086311
														-26.4672	1.59776	-26.4672	23.247	-23.4632	0							2.00266	0.086312
														-26.4651	1.59782	-26.4651	23.2468	-23.4581	0							2.00467	0.086313
														-26.4631	1.59872	-26.4631	23.2466	-23.4531	0							2.00669	0.086314
														-26.4611	1.60137	-26.4611	23.2464	-23.448	0							2.00871	0.086315
														-26.4591	1.6024	-26.4591	23.2461	-23.443	0							2.01072	0.086316
														-26.4571	1.6023	-26.4571	23.2458	-23.438	0							2.01274	0.086317
														-26.4551	1.60135	-26.4551	23.2455	-23.4329	0							2.01476	0.086318
														-26.453	1.60211	-26.453	23.2453	-23.4279	0							2.01677	0.086319
														-26.451	1.60101	-26.451	23.245	-23.4228	0							2.01879	0.08632
														-26.449	1.59989	-26.449	23.2449	-23.4178	0							2.02081	0.086321
														-26.447	1.59813	-26.447	23.2447	-23.4128	0							2.02282	0.086322
														-26.445	1.59544	-26.445	23.2446	-23.4077	0							2.02484	0.086323
														-26.443	1.59623	-26.443	23.2443	-23.4027	0							2.02686	0.086324
														-26.4409	1.59634	-26.4409	23.2442	-23.3976	0							2.02887	0.086325
														-26.4389	1.59319	-26.4389	23.2441	-23.3926	0							2.03089	0.086326
														-26.4369	1.5905	-26.4369	23.2438	-23.3875	0							2.03291	0.086327
														-26.4349	1.58944	-26.4349	23.2435	-23.3825	0							2.03492	0.086328
														-26.4329	1.58874	-26.4329	23.2435	-23.3775	0							2.03694	0.086329
														-26.4309	1.58814	-26.4309	23.2433	-23.3724	0							2.03896	0.086331
														-26.4288	1.5883	-26.4288	23.2431	-23.3674	0							2.04098	0.086333
														-26.4268	1.58921	-26.4268	23.2429	-23.3623	0							2.04299	0.086335
														-26.4248	1.59083	-26.4248	23.2426	-23.3573	0							2.04501	0.086337
														-26.4228	1.59392	-26.4228	23.2423	-23.3522	0							2.04703	0.086339
														-26.4208	1.59417	-26.4208	23.2421	-23.3472	0							2.04904	0.086341
														-26.4188	1.59428	-26.4188	23.2419	-23.3422	0							2.05106	0.086343
														-26.4167	1.59445	-26.4167	23.2417	-23.3371	0							2.05308	0.086345
														-26.4147	1.5959	-26.4147	23.2415	-23.3321	0							2.05509	0.086347
														-26.4127	1.598	-26.4127	23.2413	-23.327	0							2.05711	0.086349
														-26.4107	1.59806	-26.4107	23.2411	-23.322	0							2.05913	0.08635
														-26.4087	1.5983	-26.4087	23.2411	-23.317	0							2.06114	0.086351
														-26.4067	1.5986	-26.4067	23.2409	-23.3119	0							2.06316	0.086352
														-26.4046	1.59839	-26.4046	23.2406	-23.3069	0							2.06518	0.086353
														-26.4026	1.5988	-26.4026	23.2403	-23.3018	0							2.06719	0.086354
														-26.4006	1.59912	-26.4006	23.2401	-23.2968	0							2.06921	0.086355
														-26.3986	1.59831	-26.3986	23.2398	-23.2917	0							2.07123	0.086356
														-26.3966	1.59862	-26.3966	23.2398	-23.2867	0							2.07324	0.086357
														-26.3945	1.59833	-26.3945	23.2396	-23.2817	0							2.07526	0.086358
														-26.3925	1.59817	-26.3925	23.2394	-23.2766	0							2.07728	0.086359
														-26.3905	1.59789	-26.3905	23.2392	-23.2716	0							2.07929	0.086362
														-26.3885	1.59742	-26.3885	23.239	-23.2665	0							2.08131	0.086364
														-26.3865	1.59545	-26.3865	23.2388	-23.2615	0							2.08333	0.086366
														-26.3845	1.5938	-26.3845	23.2386	-23.2565	0							2.08534	0.086368
														-26.3824	1.59472	-26.3824	23.2384	-23.2514	0							2.08736	0.08637
														-26.3804	1.59373	-26.3804	23.2381	-23.2464	0							2.08938	0.086372
														-26.3784	1.59374	-26.3784	23.2379	-23.2413	0							2.09139	0.086374
														-26.3764	1.59152	-26.3764	23.2376	-23.2363	0							2.09341	0.086376
														-26.3744	1.58978	-26.3744	23.2374	-23.2312	0							2.09543	0.086378
														-26.3724	1.58795	-26.3724	23.2372	-23.2262	0							2.09745	0.086381
														-26.3703	1.58979	-26.3703	23.2369	-23.2212	0							2.09946	0.086382
														-26.3683	1.59101	-26.3683	23.2368	-23.2161	0							2.10148	0.086383
														-26.3663	1.59227	-26.3663	23.2366	-23.2111	0							2.1035	0.086384
														-26.3643	1.59309	-26.3643	23.2365	-23.206	0							2.10551	0.086385
														-26.3623	1.59446	-26.3623	23.2364	-23.201	0							2.10753	0.086386
														-26.3603	1.59692	-26.3603	23.2361	-23.1959	0							2.10954	0.086387
														-26.3582	1.59725	-26.3582	23.2359	-23.1909	0							2.11156	0.086388
														-26.3562	1.59679	-26.3562	23.2357	-23.1859	0							2.11358	0.086389
														-26.3542	1.59771	-26.3542	23.2357	-23.1808	0							2.11559	0.08639
														-26.3522	1.59863	-26.3522	23.2356	-23.1758	0							2.11761	0.086391
														-26.3502	1.59841	-26.3502	23.2354	-23.1707	0							2.11963	0.086394
														-26.3482	1.59725	-26.3482	23.2352	-23.1657	0							2.12165	0.086396
														-26.3461	1.5959	-26.3461	23.235	-23.1607	0							2.12366	0.086398
														-26.3441	1.59504	-26.3441	23.2347	-23.1556	0							2.12568	0.0864
														-26.3421	1.59513	-26.3421	23.2344	-23.1506	0							2.1277	0.086402
														-26.3401	1.59312	-26.3401	23.2344	-23.1455	0							2.12971	0.086405
														-26.3381	1.59161	-26.3381	23.2342	-23.1405	0							2.13173	0.086407
														-26.3361	1.58951	-26.3361	23.234	-23.1354	0							2.13375	0.086409
														-26.334	1.58811	-26.334	23.2338	-23.1304	0							2.13576	0.086411
														-26.332	1.58627	-26.332	23.2334	-23.1254	0							2.13778	0.086413
														-26.33	1.58643	-26.33	23.2332	-23.1203	0							2.1398	0.086415
														-26.328	1.5867	-26.328	23.2329	-23.1153	0							2.14181	0.086416
														-26.326	1.58616	-26.326	23.2329	-23.1102	0							2.14383	0.086417
														-26.324	1.58666	-26.324	23.2327	-23.1052	0							2.14585	0.086418
														-26.3219	1.58676	-26.3219	23.2323	-23.1002	0							2.14786	0.086419
														-26.3199	1.58589	-26.3199	23.2321	-23.0951	0							2.14988	0.08642
														-26.3179	1.58729	-26.3179	23.2318	-23.0901	0							2.1519	0.086421
														-26.3159	1.58813	-26.3159	23.2315	-23.085	0							2.15391	0.086422
														-26.3139	1.58874	-26.3139	23.2313	-23.08	0							2.15593	0.086424
														-26.3119	1.58698	-26.3119	23.2311	-23.0749	0							2.15795	0.086425
														-26.3098	1.58863	-26.3098	23.2309	-23.0699	0							2.15997	0.086427
														-26.3078	1.58898	-26.3078	23.2309	-23.0649	0							2.16198	0.086429
														-26.3058	1.59062	-26.3058	23.2309	-23.0598	0							2.164	0.086432
														-26.3038	1.59225	-26.3038	23.2307	-23.0548	0							2.16602	0.086434
														-26.3018	1.59187	-26.3018	23.2306	-23.0497	0							2.16803	0.086436
														-26.2998	1.59147	-26.2998	23.2306	-23.0447	0							2.17005	0.086438
														-26.2977	1.59294	-26.2977	23.2305	-23.0397	0							2.17207	0.086441
														-26.2957	1.59303	-26.2957	23.2304	-23.0346	0							2.17408	0.086443
														-26.2937	1.59327	-26.2937	23.2303	-23.0296	0							2.1761	0.086445
														-26.2917	1.5931	-26.2917	23.23	-23.0245	0							2.17812	0.086448
														-26.2897	1.59414	-26.2897	23.2296	-23.0195	0							2.18013	0.086449
														-26.2877	1.59597	-26.2877	23.2292	-23.0144	0							2.18215	0.08645
														-26.2856	1.59733	-26.2856	23.229	-23.0094	0							2.18417	0.086451
														-26.2836	1.5963	-26.2836	23.2288	-23.0044	0							2.18618	0.086452
														-26.2816	1.59394	-26.2816	23.2287	-22.9993	0							2.1882	0.086453
														-26.2796	1.59263	-26.2796	23.2284	-22.9943	0							2.19022	0.086454
														-26.2776	1.59177	-26.2776	23.2283	-22.9892	0							2.19223	0.086456
														-26.2756	1.59142	-26.2756	23.2284	-22.9842	0							2.19425	0.086457
														-26.2735	1.59157	-26.2735	23.2282	-22.9791	0							2.19627	0.086458
														-26.2715	1.5904	-26.2715	23.228	-22.9741	0							2.19828	0.086459
														-26.2695	1.58958	-26.2695	23.2278	-22.9691	0							2.2003	0.086461
														-26.2675	1.58985	-26.2675	23.2276	-22.964	0							2.20232	0.086464
														-26.2655	1.58886	-26.2655	23.2275	-22.959	0							2.20433	0.086466
														-26.2635	1.58646	-26.2635	23.2273	-22.9539	0							2.20635	0.086469
														-26.2614	1.58649	-26.2614	23.2272	-22.9489	0							2.20837	0.086471
														-26.2594	1.58656	-26.2594	23.2272	-22.9439	0							2.21038	0.086473
														-26.2574	1.58678	-26.2574	23.2271	-22.9388	0							2.2124	0.086476
														-26.2554	1.58625	-26.2554	23.227	-22.9338	0							2.21442	0.086478
														-26.2534	1.58537	-26.2534	23.2267	-22.9287	0							2.21643	0.08648
														-26.2514	1.58569	-26.2514	23.2264	-22.9237	0							2.21845	0.086483
														-26.2493	1.58779	-26.2493	23.2262	-22.9186	0							2.22047	0.086484
														-26.2473	1.58825	-26.2473	23.2259	-22.9136	0							2.22248	0.086485
														-26.2453	1.58753	-26.2453	23.2257	-22.9086	0							2.2245	0.086486
														-26.2433	1.58703	-26.2433	23.2253	-22.9035	0							2.22652	0.086488
														-26.2413	1.58785	-26.2413	23.2252	-22.8985	0							2.22853	0.086489
														-26.2393	1.5888	-26.2393	23.225	-22.8934	0							2.23055	0.08649
														-26.2372	1.58895	-26.2372	23.2249	-22.8884	0							2.23257	0.086491
														-26.2352	1.58733	-26.2352	23.2248	-22.8834	0							2.23459	0.086492
														-26.2332	1.58672	-26.2332	23.2246	-22.8783	0							2.2366	0.086494
														-26.2312	1.58685	-26.2312	23.2244	-22.8733	0							2.23862	0.086495
														-26.2292	1.58824	-26.2292	23.2242	-22.8682	0							2.24064	0.086497
														-26.2272	1.59028	-26.2272	23.2239	-22.8632	0							2.24265	0.0865
														-26.2251	1.59183	-26.2251	23.2238	-22.8581	0							2.24467	0.086502
														-26.2231	1.59078	-26.2231	23.2235	-22.8531	0							2.24668	0.086505
														-26.2211	1.59143	-26.2211	23.2231	-22.8481	0							2.2487	0.086507
														-26.2191	1.59324	-26.2191	23.2229	-22.843	0							2.25072	0.08651
														-26.2171	1.5941	-26.2171	23.2227	-22.838	0							2.25274	0.086512
														-26.2151	1.59433	-26.2151	23.2224	-22.8329	0							2.25475	0.086514
														-26.213	1.59552	-26.213	23.2222	-22.8279	0							2.25677	0.086517
														-26.211	1.59736	-26.211	23.2221	-22.8228	0							2.25879	0.086519
														-26.209	1.60006	-26.209	23.222	-22.8178	0							2.2608	0.086521
														-26.207	1.60087	-26.207	23.2218	-22.8128	0							2.26282	0.086522
														-26.205	1.59864	-26.205	23.2216	-22.8077	0							2.26484	0.086523
														-26.203	1.59733	-26.203	23.2213	-22.8027	0							2.26685	0.086524
														-26.2009	1.59664	-26.2009	23.221	-22.7976	0							2.26887	0.086526
														-26.1989	1.59743	-26.1989	23.2208	-22.7926	0							2.27089	0.086527
														-26.1969	1.59803	-26.1969	23.2205	-22.7876	0							2.2729	0.086528
														-26.1949	1.59664	-26.1949	23.2203	-22.7825	0							2.27492	0.086529
														-26.1929	1.59544	-26.1929	23.2202	-22.7775	0							2.27694	0.08653
														-26.1909	1.59566	-26.1909	23.22	-22.7724	0							2.27895	0.086532
														-26.1888	1.59305	-26.1888	23.2199	-22.7674	0							2.28097	0.086533
														-26.1868	1.59095	-26.1868	23.2196	-22.7623	0							2.28299	0.086534
														-26.1848	1.59069	-26.1848	23.2195	-22.7573	0							2.285	0.086535
														-26.1828	1.59024	-26.1828	23.2193	-22.7523	0							2.28702	0.086537
														-26.1808	1.58928	-26.1808	23.219	-22.7472	0							2.28904	0.086538
														-26.1788	1.58804	-26.1788	23.2186	-22.7422	0							2.29106	0.086539
														-26.1767	1.58732	-26.1767	23.2185	-22.7371	0							2.29307	0.086541
														-26.1747	1.58675	-26.1747	23.2181	-22.7321	0							2.29509	0.086542
														-26.1727	1.58599	-26.1727	23.2178	-22.7271	0							2.29711	0.086543
														-26.1707	1.58554	-26.1707	23.2175	-22.722	0							2.29912	0.086544
														-26.1687	1.58673	-26.1687	23.2171	-22.717	0							2.30114	0.086547
														-26.1667	1.58699	-26.1667	23.217	-22.7119	0							2.30316	0.086549
														-26.1646	1.58766	-26.1646	23.2168	-22.7069	0							2.30517	0.086552
														-26.1626	1.58726	-26.1626	23.2168	-22.7018	0							2.30719	0.086555
														-26.1606	1.58754	-26.1606	23.2167	-22.6968	0							2.30921	0.086557
														-26.1586	1.5875	-26.1586	23.2165	-22.6918	0							2.31122	0.08656
														-26.1566	1.58963	-26.1566	23.2164	-22.6867	0							2.31324	0.086562
														-26.1546	1.59012	-26.1546	23.2162	-22.6817	0							2.31526	0.086565
														-26.1525	1.59039	-26.1525	23.216	-22.6766	0							2.31727	0.086567
														-26.1505	1.58988	-26.1505	23.2158	-22.6716	0							2.31929	0.08657
														-26.1485	1.58871	-26.1485	23.2157	-22.6665	0							2.32131	0.086571
														-26.1465	1.58963	-26.1465	23.2157	-22.6615	0							2.32332	0.086572
														-26.1445	1.58934	-26.1445	23.2156	-22.6565	0							2.32534	0.086574
														-26.1425	1.5903	-26.1425	23.2154	-22.6514	0							2.32736	0.086575
														-26.1404	1.59187	-26.1404	23.2153	-22.6464	0							2.32937	0.086576
														-26.1384	1.59236	-26.1384	23.2152	-22.6413	0							2.33139	0.086578
														-26.1364	1.59212	-26.1364	23.2149	-22.6363	0							2.33341	0.086579
														-26.1344	1.5915	-26.1344	23.2147	-22.6313	0							2.33542	0.08658
														-26.1324	1.59136	-26.1324	23.2144	-22.6262	0							2.33744	0.086582
														-26.1304	1.5899	-26.1304	23.2141	-22.6212	0							2.33946	0.086583
														-26.1283	1.59093	-26.1283	23.214	-22.6161	0							2.34147	0.086585
														-26.1263	1.59123	-26.1263	23.2139	-22.6111	0							2.34349	0.086588
														-26.1243	1.5923	-26.1243	23.2137	-22.606	0							2.34551	0.086591
														-26.1223	1.59312	-26.1223	23.2136	-22.601	0							2.34753	0.086593
														-26.1203	1.59227	-26.1203	23.2135	-22.596	0							2.34954	0.086596
														-26.1183	1.59213	-26.1183	23.2132	-22.5909	0							2.35156	0.086599
														-26.1162	1.59075	-26.1162	23.2131	-22.5859	0							2.35358	0.086601
														-26.1142	1.59074	-26.1142	23.2128	-22.5808	0							2.35559	0.086604
														-26.1122	1.5897	-26.1122	23.2128	-22.5758	0							2.35761	0.086607
														-26.1102	1.58994	-26.1102	23.2125	-22.5708	0							2.35962	0.086609
														-26.1082	1.58876	-26.1082	23.2124	-22.5657	0							2.36164	0.086611
														-26.1062	1.5892	-26.1062	23.2122	-22.5607	0							2.36366	0.086612
														-26.1041	1.58909	-26.1041	23.212	-22.5556	0							2.36567	0.086613
														-26.1021	1.58908	-26.1021	23.2118	-22.5506	0							2.36769	0.086615
														-26.1001	1.58854	-26.1001	23.2116	-22.5455	0							2.36971	0.086616
														-26.0981	1.58742	-26.0981	23.2116	-22.5405	0							2.37173	0.086617
														-26.0961	1.58816	-26.0961	23.2115	-22.5355	0							2.37374	0.086619
														-26.0941	1.58818	-26.0941	23.2113	-22.5304	0							2.37576	0.08662
														-26.092	1.58907	-26.092	23.2112	-22.5254	0							2.37778	0.086621
														-26.09	1.58861	-26.09	23.2111	-22.5203	0							2.37979	0.086623
														-26.088	1.59013	-26.088	23.211	-22.5153	0							2.38181	0.086625
														-26.086	1.59091	-26.086	23.2109	-22.5102	0							2.38383	0.086628
														-26.084	1.59123	-26.084	23.2108	-22.5052	0							2.38584	0.086631
														-26.082	1.59199	-26.082	23.2105	-22.5002	0							2.38786	0.086633
														-26.0799	1.59319	-26.0799	23.2102	-22.4951	0							2.38988	0.086636
														-26.0779	1.59396	-26.0779	23.21	-22.4901	0							2.39189	0.086639
														-26.0759	1.5944	-26.0759	23.2098	-22.485	0							2.39391	0.086642
														-26.0739	1.59484	-26.0739	23.2097	-22.48	0							2.39593	0.086644
														-26.0719	1.59437	-26.0719	23.2096	-22.475	0							2.39794	0.086647
														-26.0698	1.59269	-26.0698	23.2095	-22.4699	0							2.39996	0.08665
														-26.0678	1.59333	-26.0678	23.2094	-22.4649	0							2.40198	0.086651
														-26.0658	1.59277	-26.0658	23.2092	-22.4598	0							2.40399	0.086652
														-26.0638	1.59285	-26.0638	23.209	-22.4548	0							2.40601	0.086654
														-26.0618	1.59423	-26.0618	23.2087	-22.4497	0							2.40803	0.086655
														-26.0598	1.59441	-26.0598	23.2086	-22.4447	0							2.41004	0.086657
														-26.0577	1.59641	-26.0577	23.2084	-22.4397	0							2.41206	0.086658
														-26.0557	1.59507	-26.0557	23.2081	-22.4346	0							2.41408	0.086659
														-26.0537	1.59579	-26.0537	23.2078	-22.4296	0							2.4161	0.086661
														-26.0517	1.59523	-26.0517	23.2075	-22.4245	0							2.41811	0.086662
														-26.0497	1.5949	-26.0497	23.2074	-22.4195	0							2.42013	0.086663
														-26.0477	1.5984	-26.0477	23.2071	-22.4145	0							2.42215	0.086666
														-26.0456	1.59818	-26.0456	23.2069	-22.4094	0							2.42416	0.086669
														-26.0436	1.59805	-26.0436	23.2068	-22.4044	0							2.42618	0.086672
														-26.0416	1.59942	-26.0416	23.2067	-22.3993	0							2.4282	0.086675
														-26.0396	1.60003	-26.0396	23.2065	-22.3943	0							2.43021	0.086677
														-26.0376	1.59834	-26.0376	23.2063	-22.3892	0							2.43223	0.08668
														-26.0356	1.59634	-26.0356	23.2061	-22.3842	0							2.43425	0.086683
														-26.0335	1.59514	-26.0335	23.2057	-22.3792	0							2.43626	0.086686
														-26.0315	1.59586	-26.0315	23.2054	-22.3741	0							2.43828	0.086689
														-26.0295	1.59615	-26.0295	23.2052	-22.3691	0							2.4403	0.086691
														-26.0275	1.59722	-26.0275	23.205	-22.364	0							2.44231	0.086693
														-26.0255	1.59724	-26.0255	23.2048	-22.359	0							2.44433	0.086694
														-26.0235	1.59506	-26.0235	23.2047	-22.3539	0							2.44635	0.086696
														-26.0214	1.5955	-26.0214	23.2046	-22.3489	0							2.44836	0.086697
														-26.0194	1.59462	-26.0194	23.2043	-22.3439	0							2.45038	0.086698
														-26.0174	1.59214	-26.0174	23.204	-22.3388	0							2.4524	0.0867
														-26.0154	1.59085	-26.0154	23.2038	-22.3338	0							2.45441	0.086701
														-26.0134	1.59109	-26.0134	23.2035	-22.3287	0							2.45643	0.086703
														-26.0114	1.59116	-26.0114	23.2032	-22.3237	0							2.45845	0.086704
														-26.0093	1.5916	-26.0093	23.2031	-22.3187	0							2.46046	0.086705
														-26.0073	1.59027	-26.0073	23.2028	-22.3136	0							2.46248	0.086708
														-26.0053	1.58782	-26.0053	23.2024	-22.3086	0							2.4645	0.086711
														-26.0033	1.5852	-26.0033	23.2022	-22.3035	0							2.46651	0.086714
														-26.0013	1.58525	-26.0013	23.202	-22.2985	0							2.46853	0.086717
														-25.9993	1.58466	-25.9993	23.2019	-22.2934	0							2.47055	0.08672
														-25.9972	1.58532	-25.9972	23.2016	-22.2884	0							2.47256	0.086723
														-25.9952	1.58619	-25.9952	23.2012	-22.2834	0							2.47458	0.086726
														-25.9932	1.5866	-25.9932	23.201	-22.2783	0							2.4766	0.086728
														-25.9912	1.58839	-25.9912	23.2008	-22.2733	0							2.47862	0.086731
														-25.9892	1.58822	-25.9892	23.2007	-22.2682	0							2.48063	0.086734
														-25.9872	1.5875	-25.9872	23.2006	-22.2632	0							2.48265	0.086736
														-25.9851	1.5884	-25.9851	23.2003	-22.2582	0							2.48467	0.086737
														-25.9831	1.58815	-25.9831	23.2002	-22.2531	0							2.48668	0.086739
														-25.9811	1.5894	-25.9811	23.2002	-22.2481	0							2.4887	0.08674
														-25.9791	1.58914	-25.9791	23.1999	-22.243	0							2.49071	0.086741
														-25.9771	1.58857	-25.9771	23.1996	-22.238	0							2.49273	0.086743
														-25.9751	1.58965	-25.9751	23.1992	-22.2329	0							2.49475	0.086744
														-25.973	1.59124	-25.973	23.1988	-22.2279	0							2.49676	0.086746
														-25.971	1.59203	-25.971	23.1987	-22.2229	0							2.49878	0.086747
														-25.969	1.59084	-25.969	23.1985	-22.2178	0							2.5008	0.086749
														-25.967	1.58935	-25.967	23.1984	-22.2128	0							2.50282	0.086752
														-25.965	1.58933	-25.965	23.1981	-22.2077	0							2.50483	0.086755
														-25.963	1.5878	-25.963	23.1978	-22.2027	0							2.50685	0.086757
														-25.9609	1.58697	-25.9609	23.1974	-22.1976	0							2.50887	0.08676
														-25.9589	1.58685	-25.9589	23.1971	-22.1926	0							2.51088	0.086763
														-25.9569	1.5857	-25.9569	23.1968	-22.1876	0							2.5129	0.086766
														-25.9549	1.58474	-25.9549	23.1966	-22.1825	0							2.51492	0.086769
														-25.9529	1.58377	-25.9529	23.1963	-22.1775	0							2.51693	0.086772
														-25.9509	1.58188	-25.9509	23.1961	-22.1724	0							2.51895	0.086775
														-25.9488	1.57932	-25.9488	23.1959	-22.1674	0							2.52097	0.086778
														-25.9468	1.57953	-25.9468	23.1957	-22.1624	0							2.52298	0.08678
														-25.9448	1.58044	-25.9448	23.1956	-22.1573	0							2.525	0.086781
														-25.9428	1.58141	-25.9428	23.1953	-22.1523	0							2.52702	0.086783
														-25.9408	1.5822	-25.9408	23.1951	-22.1472	0							2.52903	0.086784
														-25.9388	1.58159	-25.9388	23.1949	-22.1422	0							2.53105	0.086786
														-25.9367	1.58143	-25.9367	23.1947	-22.1371	0							2.53307	0.086787
														-25.9347	1.58225	-25.9347	23.1945	-22.1321	0							2.53508	0.086789
														-25.9327	1.58324	-25.9327	23.1943	-22.1271	0							2.5371	0.08679
														-25.9307	1.58288	-25.9307	23.1942	-22.122	0							2.53912	0.086791
														-25.9287	1.58173	-25.9287	23.1941	-22.117	0							2.54114	0.086793
														-25.9267	1.58237	-25.9267	23.1941	-22.1119	0							2.54315	0.086796
														-25.9246	1.5835	-25.9246	23.1939	-22.1069	0							2.54517	0.086799
														-25.9226	1.58351	-25.9226	23.1937	-22.1019	0							2.54719	0.086802
														-25.9206	1.58279	-25.9206	23.1934	-22.0968	0							2.5492	0.086805
														-25.9186	1.58234	-25.9186	23.1931	-22.0918	0							2.55122	0.086808
														-25.9166	1.58111	-25.9166	23.1929	-22.0867	0							2.55324	0.086811
														-25.9146	1.58302	-25.9146	23.1927	-22.0817	0							2.55525	0.086814
														-25.9125	1.58328	-25.9125	23.1924	-22.0766	0							2.55727	0.086817
														-25.9105	1.58338	-25.9105	23.1923	-22.0716	0							2.55929	0.08682
														-25.9085	1.58334	-25.9085	23.1921	-22.0666	0							2.5613	0.086823
														-25.9065	1.58313	-25.9065	23.1918	-22.0615	0							2.56332	0.086823
														-25.9045	1.5838	-25.9045	23.1916	-22.0565	0							2.56534	0.086823
														-25.9025	1.58331	-25.9025	23.1915	-22.0514	0							2.56735	0.086823
														-25.9004	1.58164	-25.9004	23.1915	-22.0464	0							2.56937	0.086823
														-25.8984	1.58065	-25.8984	23.1912	-22.0413	0							2.57139	0.086823
														-25.8964	1.58116	-25.8964	23.191	-22.0363	0							2.5734	0.086823
														-25.8944	1.58034	-25.8944	23.1909	-22.0313	0							2.57542	0.086823
														-25.8924	1.58069	-25.8924	23.1909	-22.0262	0							2.57744	0.086823
														-25.8904	1.58119	-25.8904	23.1907	-22.0212	0							2.57945	0.086823
														-25.8883	1.58083	-25.8883	23.1905	-22.0161	0							2.58147	0.086823
														-25.8863	1.58149	-25.8863	23.1903	-22.0111	0							2.58349	0.086826
														-25.8843	1.58184	-25.8843	23.1902	-22.0061	0							2.5855	0.086829
														-25.8823	1.58324	-25.8823	23.1901	-22.001	0							2.58752	0.086832
														-25.8803	1.58285	-25.8803	23.1898	-21.996	0							2.58954	0.086835
														-25.8783	1.58265	-25.8783	23.1896	-21.9909	0							2.59156	0.086839
														-25.8762	1.58356	-25.8762	23.1895	-21.9859	0							2.59357	0.086842
														-25.8742	1.58302	-25.8742	23.1895	-21.9808	0							2.59559	0.086845
														-25.8722	1.58227	-25.8722	23.1894	-21.9758	0							2.59761	0.086848
														-25.8702	1.58237	-25.8702	23.1891	-21.9708	0							2.59962	0.086851
														-25.8682	1.58345	-25.8682	23.1888	-21.9657	0							2.60164	0.086854
														-25.8662	1.58199	-25.8662	23.1885	-21.9607	0							2.60365	0.086857
														-25.8641	1.58114	-25.8641	23.1882	-21.9556	0							2.60567	0.08686
														-25.8621	1.58085	-25.8621	23.188	-21.9506	0							2.60769	0.086863
														-25.8601	1.5789	-25.8601	23.1879	-21.9456	0							2.6097	0.086866
														-25.8581	1.57959	-25.8581	23.1879	-21.9405	0							2.61172	0.086869
														-25.8561	1.58008	-25.8561	23.1877	-21.9355	0							2.61374	0.086873
														-25.8541	1.58024	-25.8541	23.1875	-21.9304	0							2.61576	0.086876
														-25.852	1.58142	-25.852	23.1873	-21.9254	0							2.61777	0.086879
														-25.85	1.58202	-25.85	23.1871	-21.9203	0							2.61979	0.086882
														-25.848	1.5819	-25.848	23.1869	-21.9153	0							2.62181	0.086885
														-25.846	1.58234	-25.846	23.1867	-21.9103	0							2.62382	0.086885
														-25.844	1.58261	-25.844	23.1866	-21.9052	0							2.62584	0.086885
														-25.842	1.58253	-25.842	23.1865	-21.9002	0							2.62785	0.086885
														-25.8399	1.58388	-25.8399	23.1866	-21.8951	0							2.62987	0.086885
														-25.8379	1.58623	-25.8379	23.1863	-21.8901	0							2.63189	0.086885
														-25.8359	1.58733	-25.8359	23.1861	-21.885	0							2.63391	0.086885
														-25.8339	1.58749	-25.8339	23.186	-21.88	0							2.63592	0.086885
														-25.8319	1.5872	-25.8319	23.1859	-21.875	0							2.63794	0.086885
														-25.8299	1.58513	-25.8299	23.1858	-21.8699	0							2.63996	0.086885
														-25.8278	1.58348	-25.8278	23.1857	-21.8649	0							2.64197	0.086885
														-25.8258	1.58445	-25.8258	23.1854	-21.8598	0							2.64399	0.086888
														-25.8238	1.58531	-25.8238	23.1853	-21.8548	0							2.64601	0.086891
														-25.8218	1.58598	-25.8218	23.1852	-21.8498	0							2.64802	0.086894
														-25.8198	1.5869	-25.8198	23.1851	-21.8447	0							2.65004	0.086898
														-25.8178	1.58701	-25.8178	23.1851	-21.8397	0							2.65206	0.086901
														-25.8157	1.58574	-25.8157	23.1848	-21.8346	0							2.65407	0.086904
														-25.8137	1.58535	-25.8137	23.1848	-21.8296	0							2.65609	0.086907
														-25.8117	1.58521	-25.8117	23.1847	-21.8245	0							2.65811	0.08691
														-25.8097	1.58429	-25.8097	23.1845	-21.8195	0							2.66012	0.086913
														-25.8077	1.58455	-25.8077	23.1843	-21.8145	0							2.66214	0.086917
														-25.8057	1.58512	-25.8057	23.1842	-21.8094	0							2.66416	0.08692
														-25.8036	1.58787	-25.8036	23.1841	-21.8044	0							2.66617	0.086923
														-25.8016	1.58748	-25.8016	23.1841	-21.7993	0							2.66819	0.086926
														-25.7996	1.58609	-25.7996	23.1839	-21.7943	0							2.67021	0.086929
														-25.7976	1.58654	-25.7976	23.1836	-21.7893	0							2.67223	0.086933
														-25.7956	1.58801	-25.7956	23.1837	-21.7842	0							2.67424	0.086936
														-25.7936	1.59059	-25.7936	23.1837	-21.7792	0							2.67626	0.086939
														-25.7915	1.59045	-25.7915	23.1835	-21.7741	0							2.67828	0.086942
														-25.7895	1.58951	-25.7895	23.1834	-21.7691	0							2.68029	0.086946
														-25.7875	1.58844	-25.7875	23.1834	-21.764	0							2.68231	0.086949
														-25.7855	1.58916	-25.7855	23.1834	-21.759	0							2.68433	0.086952
														-25.7835	1.58906	-25.7835	23.1831	-21.754	0							2.68634	0.086955
														-25.7815	1.58897	-25.7815	23.183	-21.7489	0							2.68836	0.086959
														-25.7794	1.58926	-25.7794	23.183	-21.7439	0							2.69038	0.086962
														-25.7774	1.58808	-25.7774	23.183	-21.7388	0							2.69239	0.086965
														-25.7754	1.58739	-25.7754	23.1829	-21.7338	0							2.69441	0.086968
														-25.7734	1.58706	-25.7734	23.1828	-21.7287	0							2.69643	0.086972
														-25.7714	1.58687	-25.7714	23.1827	-21.7237	0							2.69844	0.086975
														-25.7693	1.58524	-25.7693	23.1827	-21.7187	0							2.70046	0.086978
														-25.7673	1.58557	-25.7673	23.1827	-21.7136	0							2.70248	0.086981
														-25.7653	1.58655	-25.7653	23.1826	-21.7086	0							2.70449	0.086981
														-25.7633	1.58756	-25.7633	23.1824	-21.7035	0							2.70651	0.086981
														-25.7613	1.5902	-25.7613	23.1822	-21.6985	0							2.70853	0.086981
														-25.7593	1.59029	-25.7593	23.1822	-21.6935	0							2.71055	0.086981
														-25.7572	1.59025	-25.7572	23.1821	-21.6884	0							2.71256	0.086981
														-25.7552	1.59127	-25.7552	23.1821	-21.6834	0							2.71458	0.086981
														-25.7532	1.59297	-25.7532	23.1821	-21.6783	0							2.71659	0.086981
														-25.7512	1.59509	-25.7512	23.182	-21.6733	0							2.71861	0.086981
														-25.7492	1.59521	-25.7492	23.1819	-21.6682	0							2.72063	0.086981
														-25.7472	1.59616	-25.7472	23.1818	-21.6632	0							2.72264	0.086981
														-25.7451	1.59805	-25.7451	23.182	-21.6582	0							2.72466	0.086985
														-25.7431	1.59646	-25.7431	23.182	-21.6531	0							2.72668	0.086988
														-25.7411	1.59639	-25.7411	23.1819	-21.6481	0							2.7287	0.086991
														-25.7391	1.59539	-25.7391	23.1817	-21.643	0							2.73071	0.086995
														-25.7371	1.59501	-25.7371	23.1817	-21.638	0							2.73273	0.086998
														-25.7351	1.59315	-25.7351	23.1817	-21.633	0							2.73475	0.087001
														-25.733	1.59165	-25.733	23.1818	-21.6279	0							2.73676	0.087004
														-25.731	1.58922	-25.731	23.1816	-21.6229	0							2.73878	0.087008
														-25.729	1.58898	-25.729	23.1815	-21.6178	0							2.74079	0.087011
														-25.727	1.58757	-25.727	23.1815	-21.6128	0							2.74281	0.087014
														-25.725	1.58505	-25.725	23.1815	-21.6077	0							2.74483	0.087018
														-25.723	1.58349	-25.723	23.1816	-21.6027	0							2.74684	0.087021
														-25.7209	1.58239	-25.7209	23.1814	-21.5977	0							2.74886	0.087024
														-25.7189	1.58225	-25.7189	23.1814	-21.5926	0							2.75088	0.087028
														-25.7169	1.58312	-25.7169	23.1813	-21.5876	0							2.7529	0.087031
														-25.7149	1.58237	-25.7149	23.1814	-21.5825	0							2.75491	0.087034
														-25.7129	1.58254	-25.7129	23.1814	-21.5775	0							2.75693	0.087038
														-25.7109	1.58324	-25.7109	23.1814	-21.5724	0							2.75895	0.087041
														-25.7088	1.58318	-25.7088	23.1813	-21.5674	0							2.76096	0.087044
														-25.7068	1.58413	-25.7068	23.1811	-21.5624	0							2.76298	0.087048
														-25.7048	1.58234	-25.7048	23.1811	-21.5573	0							2.765	0.087051
														-25.7028	1.58444	-25.7028	23.1811	-21.5523	0							2.76701	0.087055
														-25.7008	1.58562	-25.7008	23.1809	-21.5472	0							2.76903	0.087058
														-25.6988	1.58534	-25.6988	23.1807	-21.5422	0							2.77105	0.087061
														-25.6967	1.58551	-25.6967	23.1804	-21.5372	0							2.77306	0.087065
														-25.6947	1.58446	-25.6947	23.1802	-21.5321	0							2.77508	0.087068
														-25.6927	1.58361	-25.6927	23.1802	-21.5271	0							2.7771	0.087072
														-25.6907	1.58565	-25.6907	23.1801	-21.522	0							2.77911	0.087075
														-25.6887	1.58555	-25.6887	23.1802	-21.517	0							2.78113	0.087078
														-25.6867	1.58466	-25.6867	23.18	-21.5119	0							2.78315	0.087082
														-25.6846	1.58515	-25.6846	23.1797	-21.5069	0							2.78516	0.087082
														-25.6826	1.58802	-25.6826	23.1798	-21.5019	0							2.78718	0.087082
														-25.6806	1.58977	-25.6806	23.1801	-21.4968	0							2.7892	0.087082
														-25.6786	1.5913	-25.6786	23.1801	-21.4918	0							2.79121	0.087082
														-25.6766	1.59216	-25.6766	23.18	-21.4867	0							2.79323	0.087082
														-25.6746	1.59482	-25.6746	23.1799	-21.4817	0							2.79525	0.087082
														-25.6725	1.59635	-25.6725	23.1799	-21.4767	0							2.79727	0.087082
														-25.6705	1.59727	-25.6705	23.1801	-21.4716	0							2.79928	0.087082
														-25.6685	1.59738	-25.6685	23.1801	-21.4666	0							2.8013	0.087082
														-25.6665	1.59866	-25.6665	23.1802	-21.4615	0							2.80332	0.087082
														-25.6645	1.60002	-25.6645	23.1802	-21.4565	0							2.80533	0.087085
														-25.6625	1.60124	-25.6625	23.1801	-21.4514	0							2.80735	0.087089
														-25.6604	1.60267	-25.6604	23.18	-21.4464	0							2.80937	0.087092
														-25.6584	1.59935	-25.6584	23.18	-21.4414	0							2.81138	0.087096
														-25.6564	1.59522	-25.6564	23.1801	-21.4363	0							2.8134	0.087099
														-25.6544	1.59498	-25.6544	23.1798	-21.4313	0							2.81542	0.087102
														-25.6524	1.59575	-25.6524	23.1797	-21.4262	0							2.81743	0.087106
														-25.6504	1.59469	-25.6504	23.1797	-21.4212	0							2.81945	0.087109
														-25.6483	1.59341	-25.6483	23.1797	-21.4161	0							2.82147	0.087113
														-25.6463	1.59268	-25.6463	23.1796	-21.4111	0							2.82348	0.087116
														-25.6443	1.59164	-25.6443	23.1795	-21.4061	0							2.8255	0.08712
														-25.6423	1.59	-25.6423	23.1796	-21.401	0							2.82752	0.087123
														-25.6403	1.59034	-25.6403	23.1798	-21.396	0							2.82953	0.087127
														-25.6383	1.58922	-25.6383	23.1798	-21.3909	0							2.83155	0.08713
														-25.6362	1.58964	-25.6362	23.1799	-21.3859	0							2.83357	0.087134
														-25.6342	1.59237	-25.6342	23.1798	-21.3809	0							2.83559	0.087137
														-25.6322	1.59321	-25.6322	23.1798	-21.3758	0							2.8376	0.087141
														-25.6302	1.59237	-25.6302	23.1798	-21.3708	0							2.83962	0.087144
														-25.6282	1.59315	-25.6282	23.1799	-21.3657	0							2.84164	0.087147
														-25.6262	1.59366	-25.6262	23.1798	-21.3607	0							2.84365	0.087151
														-25.6241	1.59459	-25.6241	23.1795	-21.3556	0							2.84567	0.087154
														-25.6221	1.59443	-25.6221	23.1796	-21.3506	0							2.84768	0.087158
														-25.6201	1.59489	-25.6201	23.1797	-21.3456	0							2.8497	0.087162
														-25.6181	1.59558	-25.6181	23.1797	-21.3405	0							2.85172	0.087165
														-25.6161	1.59469	-25.6161	23.1797	-21.3355	0							2.85373	0.087169
														-25.6141	1.59402	-25.6141	23.1797	-21.3304	0							2.85575	0.087172
														-25.612	1.59424	-25.612	23.1797	-21.3254	0							2.85777	0.087176
														-25.61	1.59337	-25.61	23.1797	-21.3204	0							2.85979	0.087179
														-25.608	1.59298	-25.608	23.1797	-21.3153	0							2.8618	0.087183
														-25.606	1.59256	-25.606	23.1798	-21.3103	0							2.86382	0.087186
														-25.604	1.59497	-25.604	23.1798	-21.3052	0							2.86584	0.087186
														-25.602	1.59505	-25.602	23.1798	-21.3002	0							2.86785	0.087186
														-25.5999	1.59541	-25.5999	23.1798	-21.2951	0							2.86987	0.087186
														-25.5979	1.5969	-25.5979	23.1798	-21.2901	0							2.87188	0.087186
														-25.5959	1.59639	-25.5959	23.1798	-21.2851	0							2.8739	0.087186
														-25.5939	1.59516	-25.5939	23.1799	-21.28	0							2.87592	0.087186
														-25.5919	1.59479	-25.5919	23.1801	-21.275	0							2.87793	0.087186
														-25.5899	1.59393	-25.5899	23.18	-21.2699	0							2.87995	0.087186
														-25.5878	1.59434	-25.5878	23.18	-21.2649	0							2.88197	0.087186
														-25.5858	1.59637	-25.5858	23.1802	-21.2599	0							2.88399	0.087186
														-25.5838	1.59625	-25.5838	23.1803	-21.2548	0							2.886	0.08719
														-25.5818	1.5945	-25.5818	23.1802	-21.2498	0							2.88802	0.087193
														-25.5798	1.593	-25.5798	23.1803	-21.2447	0							2.89004	0.087197
														-25.5778	1.59087	-25.5778	23.1804	-21.2397	0							2.89205	0.0872
														-25.5757	1.59035	-25.5757	23.1804	-21.2346	0							2.89407	0.087204
														-25.5737	1.59142	-25.5737	23.1805	-21.2296	0							2.89609	0.087208
														-25.5717	1.59401	-25.5717	23.1806	-21.2246	0							2.8981	0.087211
														-25.5697	1.59537	-25.5697	23.1809	-21.2195	0							2.90012	0.087215
														-25.5677	1.59395	-25.5677	23.181	-21.2145	0							2.90214	0.087218
														-25.5657	1.59637	-25.5657	23.1811	-21.2094	0							2.90415	0.087222
														-25.5636	1.59583	-25.5636	23.181	-21.2044	0							2.90617	0.087225
														-25.5616	1.59672	-25.5616	23.1811	-21.1993	0							2.90819	0.087229
														-25.5596	1.59815	-25.5596	23.1813	-21.1943	0							2.9102	0.087233
														-25.5576	1.59891	-25.5576	23.1813	-21.1893	0							2.91222	0.087236
														-25.5556	1.60008	-25.5556	23.1814	-21.1842	0							2.91424	0.08724
														-25.5536	1.60057	-25.5536	23.1816	-21.1792	0							2.91625	0.087243
														-25.5515	1.59966	-25.5515	23.1817	-21.1741	0							2.91827	0.087247
														-25.5495	1.59899	-25.5495	23.1817	-21.1691	0							2.92029	0.087251
														-25.5475	1.59829	-25.5475	23.1817	-21.1641	0							2.9223	0.087254
														-25.5455	1.59852	-25.5455	23.1816	-21.159	0							2.92432	0.087258
														-25.5435	1.59825	-25.5435	23.1817	-21.154	0							2.92634	0.087262
														-25.5415	1.59736	-25.5415	23.1818	-21.1489	0							2.92836	0.087265
														-25.5394	1.59511	-25.5394	23.1819	-21.1439	0							2.93037	0.087269
														-25.5374	1.59321	-25.5374	23.182	-21.1388	0							2.93239	0.087272
														-25.5354	1.59227	-25.5354	23.1821	-21.1338	0							2.93441	0.087276
														-25.5334	1.59051	-25.5334	23.1821	-21.1288	0							2.93642	0.08728
														-25.5314	1.59121	-25.5314	23.1822	-21.1237	0							2.93844	0.087283
														-25.5294	1.59421	-25.5294	23.1824	-21.1187	0							2.94046	0.087287
														-25.5273	1.59386	-25.5273	23.1825	-21.1136	0							2.94247	0.087291
														-25.5253	1.59155	-25.5253	23.1828	-21.1086	0							2.94449	0.087294
														-25.5233	1.59154	-25.5233	23.1828	-21.1035	0							2.94651	0.087294
														-25.5213	1.59267	-25.5213	23.1828	-21.0985	0							2.94852	0.087294
														-25.5193	1.5937	-25.5193	23.1829	-21.0935	0							2.95054	0.087294
														-25.5173	1.59451	-25.5173	23.183	-21.0884	0							2.95256	0.087294
														-25.5152	1.59647	-25.5152	23.1831	-21.0834	0							2.95457	0.087294
														-25.5132	1.59754	-25.5132	23.1831	-21.0783	0							2.95659	0.087294
														-25.5112	1.59929	-25.5112	23.1831	-21.0733	0							2.95861	0.087294
														-25.5092	1.59972	-25.5092	23.1834	-21.0683	0							2.96062	0.087294
														-25.5072	1.59943	-25.5072	23.1836	-21.0632	0							2.96264	0.087294
														-25.5052	1.59733	-25.5052	23.1837	-21.0582	0							2.96466	0.087294
														-25.5031	1.59929	-25.5031	23.1839	-21.0531	0							2.96667	0.087298
														-25.5011	1.60041	-25.5011	23.184	-21.0481	0							2.96869	0.087302
														-25.4991	1.60176	-25.4991	23.184	-21.043	0							2.97071	0.087305
														-25.4971	1.60096	-25.4971	23.1841	-21.038	0							2.97273	0.087309
														-25.4951	1.60099	-25.4951	23.1841	-21.033	0							2.97474	0.087313
														-25.4931	1.60182	-25.4931	23.1841	-21.0279	0							2.97676	0.087316
														-25.491	1.60171	-25.491	23.1842	-21.0229	0							2.97878	0.08732
														-25.489	1.60371	-25.489	23.1845	-21.0178	0							2.98079	0.087324
														-25.487	1.60333	-25.487	23.1845	-21.0128	0							2.98281	0.087328
														-25.485	1.60308	-25.485	23.1846	-21.0078	0							2.98482	0.087331
														-25.483	1.6027	-25.483	23.1846	-21.0027	0							2.98684	0.087335
														-25.481	1.60164	-25.481	23.1848	-20.9977	0							2.98886	0.087339
														-25.4789	1.59949	-25.4789	23.1849	-20.9926	0							2.99087	0.087342
														-25.4769	1.60134	-25.4769	23.185	-20.9876	0							2.99289	0.087346
														-25.4749	1.60288	-25.4749	23.1851	-20.9825	0							2.99491	0.08735
														-25.4729	1.60081	-25.4729	23.1853	-20.9775	0							2.99693	0.087354
														-25.4709	1.60227	-25.4709	23.1854	-20.9725	0							2.99894	0.087357
														-25.4689	1.6001	-25.4689	23.1855	-20.9674	0							3.00096	0.087361
														-25.4668	1.59954	-25.4668	23.1856	-20.9624	0							3.00298	0.087365
														-25.4648	1.59818	-25.4648	23.1857	-20.9573	0							3.00499	0.087368
														-25.4628	1.59872	-25.4628	23.1858	-20.9523	0							3.00701	0.087372
														-25.4608	1.59968	-25.4608	23.1859	-20.9472	0							3.00903	0.087376
														-25.4588	1.60139	-25.4588	23.186	-20.9422	0							3.01104	0.08738
														-25.4568	1.60112	-25.4568	23.1859	-20.9372	0							3.01306	0.087384
														-25.4547	1.60049	-25.4547	23.186	-20.9321	0							3.01508	0.087387
														-25.4527	1.59974	-25.4527	23.1862	-20.9271	0							3.01709	0.087391
														-25.4507	1.59997	-25.4507	23.1862	-20.922	0							3.01911	0.087395
														-25.4487	1.60068	-25.4487	23.1862	-20.917	0							3.02113	0.087399
														-25.4467	1.59958	-25.4467	23.1862	-20.912	0							3.02314	0.087402
														-25.4447	1.59807	-25.4447	23.1862	-20.9069	0							3.02516	0.087406
														-25.4426	1.59866	-25.4426	23.1863	-20.9019	0							3.02718	0.08741
														-25.4406	1.59927	-25.4406	23.1863	-20.8968	0							3.02919	0.087414
														-25.4386	1.59897	-25.4386	23.1864	-20.8918	0							3.03121	0.087418
														-25.4366	1.59792	-25.4366	23.1866	-20.8867	0							3.03323	0.087421
														-25.4346	1.59586	-25.4346	23.1867	-20.8817	0							3.03524	0.087425
														-25.4325	1.59507	-25.4325	23.1868	-20.8767	0							3.03726	0.087429
														-25.4305	1.59671	-25.4305	23.187	-20.8716	0							3.03928	0.087433
														-25.4285	1.59549	-25.4285	23.1872	-20.8666	0							3.04129	0.087437
														-25.4265	1.59403	-25.4265	23.1874	-20.8615	0							3.04331	0.08744
														-25.4245	1.59333	-25.4245	23.1875	-20.8565	0							3.04533	0.087444
														-25.4225	1.59373	-25.4225	23.1878	-20.8515	0							3.04734	0.087444
														-25.4204	1.59343	-25.4204	23.1881	-20.8464	0							3.04936	0.087444
														-25.4184	1.59326	-25.4184	23.1882	-20.8414	0							3.05138	0.087444
														-25.4164	1.59358	-25.4164	23.1882	-20.8363	0							3.0534	0.087444
														-25.4144	1.59462	-25.4144	23.1883	-20.8313	0							3.05541	0.087444
														-25.4124	1.59441	-25.4124	23.1884	-20.8262	0							3.05743	0.087444
														-25.4104	1.59395	-25.4104	23.1885	-20.8212	0							3.05945	0.087444
														-25.4083	1.59468	-25.4083	23.1887	-20.8162	0							3.06146	0.087444
														-25.4063	1.59409	-25.4063	23.1888	-20.8111	0							3.06348	0.087444
														-25.4043	1.59516	-25.4043	23.1891	-20.8061	0							3.0655	0.087444
														-25.4023	1.59521	-25.4023	23.1893	-20.801	0							3.06751	0.087448
														-25.4003	1.59483	-25.4003	23.1896	-20.796	0							3.06953	0.087452
														-25.3983	1.59583	-25.3983	23.1896	-20.7909	0							3.07155	0.087456
														-25.3962	1.59769	-25.3962	23.1898	-20.7859	0							3.07356	0.087459
														-25.3942	1.59826	-25.3942	23.19	-20.7809	0							3.07558	0.087463
														-25.3922	1.59895	-25.3922	23.1903	-20.7758	0							3.0776	0.087467
														-25.3902	1.59778	-25.3902	23.1905	-20.7708	0							3.07961	0.087471
														-25.3882	1.59821	-25.3882	23.1906	-20.7657	0							3.08163	0.087475
														-25.3862	1.59903	-25.3862	23.1909	-20.7607	0							3.08365	0.087479
														-25.3841	1.5983	-25.3841	23.191	-20.7557	0							3.08566	0.087483
														-25.3821	1.59759	-25.3821	23.1912	-20.7506	0							3.08768	0.087486
														-25.3801	1.59746	-25.3801	23.1912	-20.7456	0							3.0897	0.08749
														-25.3781	1.59777	-25.3781	23.1913	-20.7405	0							3.09172	0.087494
														-25.3761	1.59501	-25.3761	23.1915	-20.7355	0							3.09373	0.087498
														-25.3741	1.59529	-25.3741	23.1915	-20.7304	0							3.09575	0.087502
														-25.372	1.59487	-25.372	23.1915	-20.7254	0							3.09776	0.087506
														-25.37	1.59198	-25.37	23.1916	-20.7204	0							3.09978	0.08751
														-25.368	1.59059	-25.368	23.1918	-20.7153	0							3.1018	0.087514
														-25.366	1.59037	-25.366	23.1919	-20.7103	0							3.10381	0.087517
														-25.364	1.58973	-25.364	23.1922	-20.7052	0							3.10583	0.087521
														-25.362	1.5902	-25.362	23.1923	-20.7002	0							3.10785	0.087525
														-25.3599	1.59127	-25.3599	23.1925	-20.6952	0							3.10987	0.087529
														-25.3579	1.59222	-25.3579	23.1927	-20.6901	0							3.11188	0.087533
														-25.3559	1.59318	-25.3559	23.1929	-20.6851	0							3.1139	0.087537
														-25.3539	1.59453	-25.3539	23.1928	-20.68	0							3.11592	0.087541
														-25.3519	1.59453	-25.3519	23.1929	-20.675	0							3.11793	0.087545
														-25.3499	1.59361	-25.3499	23.1929	-20.6699	0							3.11995	0.087549
														-25.3478	1.5919	-25.3478	23.1931	-20.6649	0							3.12196	0.087553
														-25.3458	1.59237	-25.3458	23.1932	-20.6599	0							3.12398	0.087556
														-25.3438	1.59664	-25.3438	23.1931	-20.6548	0							3.126	0.08756
														-25.3418	1.59526	-25.3418	23.1933	-20.6498	0							3.12802	0.08756
														-25.3398	1.59531	-25.3398	23.1934	-20.6447	0							3.13003	0.08756
														-25.3378	1.59557	-25.3378	23.1938	-20.6397	0							3.13205	0.08756
														-25.3357	1.59248	-25.3357	23.194	-20.6346	0							3.13407	0.08756
														-25.3337	1.59291	-25.3337	23.1938	-20.6296	0							3.13608	0.08756
														-25.3317	1.59114	-25.3317	23.194	-20.6246	0							3.1381	0.08756
														-25.3297	1.59007	-25.3297	23.1941	-20.6195	0							3.14012	0.08756
														-25.3277	1.58933	-25.3277	23.1941	-20.6145	0							3.14213	0.08756
														-25.3257	1.5899	-25.3257	23.1944	-20.6094	0							3.14415	0.08756
														-25.3236	1.59124	-25.3236	23.1946	-20.6044	0							3.14617	0.08756
														-25.3216	1.59035	-25.3216	23.1948	-20.5994	0							3.14818	0.087564
														-25.3196	1.58954	-25.3196	23.1949	-20.5943	0							3.1502	0.087568
														-25.3176	1.58875	-25.3176	23.1951	-20.5893	0							3.15222	0.087572
														-25.3156	1.58868	-25.3156	23.1952	-20.5842	0							3.15423	0.087576
														-25.3136	1.58752	-25.3136	23.1954	-20.5792	0							3.15625	0.08758
														-25.3115	1.5894	-25.3115	23.1954	-20.5741	0							3.15827	0.087584
														-25.3095	1.59123	-25.3095	23.1956	-20.5691	0							3.16028	0.087588
														-25.3075	1.59125	-25.3075	23.1957	-20.5641	0							3.1623	0.087592
														-25.3055	1.59267	-25.3055	23.1959	-20.559	0							3.16432	0.087596
														-25.3035	1.59367	-25.3035	23.196	-20.554	0							3.16633	0.0876
														-25.3015	1.59317	-25.3015	23.1962	-20.5489	0							3.16835	0.087604
														-25.2994	1.59274	-25.2994	23.1964	-20.5439	0							3.17037	0.087608
														-25.2974	1.5933	-25.2974	23.1965	-20.5389	0							3.17238	0.087612
														-25.2954	1.59386	-25.2954	23.1966	-20.5338	0							3.1744	0.087616
														-25.2934	1.59437	-25.2934	23.1966	-20.5288	0							3.17642	0.08762
														-25.2914	1.59485	-25.2914	23.1966	-20.5237	0							3.17843	0.087624
														-25.2894	1.59578	-25.2894	23.1967	-20.5187	0							3.18045	0.087628
														-25.2873	1.59468	-25.2873	23.1968	-20.5136	0							3.18247	0.087632
														-25.2853	1.59438	-25.2853	23.1969	-20.5086	0							3.18449	0.087636
														-25.2833	1.59499	-25.2833	23.197	-20.5036	0							3.1865	0.08764
														-25.2813	1.592	-25.2813	23.1972	-20.4985	0							3.18852	0.087644
														-25.2793	1.59279	-25.2793	23.1974	-20.4935	0							3.19054	0.087648
														-25.2773	1.5953	-25.2773	23.1975	-20.4884	0							3.19255	0.087652
														-25.2752	1.59493	-25.2752	23.1979	-20.4834	0							3.19457	0.087656
														-25.2732	1.59352	-25.2732	23.1981	-20.4783	0							3.19659	0.08766
														-25.2712	1.59317	-25.2712	23.1983	-20.4733	0							3.1986	0.087664
														-25.2692	1.59459	-25.2692	23.1983	-20.4683	0							3.20062	0.087668
														-25.2672	1.59503	-25.2672	23.1985	-20.4632	0							3.20264	0.087672
														-25.2652	1.5937	-25.2652	23.1987	-20.4582	0							3.20465	0.087676
														-25.2631	1.59388	-25.2631	23.1988	-20.4531	0							3.20667	0.08768
														-25.2611	1.59388	-25.2611	23.199	-20.4481	0							3.20869	0.08768
														-25.2591	1.59258	-25.2591	23.1992	-20.4431	0							3.2107	0.08768
														-25.2571	1.59229	-25.2571	23.1994	-20.438	0							3.21272	0.08768
														-25.2551	1.59263	-25.2551	23.1997	-20.433	0							3.21474	0.08768
														-25.2531	1.59226	-25.2531	23.1999	-20.4279	0							3.21676	0.08768
														-25.251	1.5937	-25.251	23.2	-20.4229	0							3.21877	0.08768
														-25.249	1.59406	-25.249	23.2	-20.4178	0							3.22079	0.08768
														-25.247	1.59373	-25.247	23.2003	-20.4128	0							3.22281	0.08768
														-25.245	1.59303	-25.245	23.2004	-20.4078	0							3.22482	0.08768
														-25.243	1.59249	-25.243	23.2005	-20.4027	0							3.22684	0.08768
														-25.241	1.59227	-25.241	23.2007	-20.3977	0							3.22885	0.087684
														-25.2389	1.59285	-25.2389	23.2008	-20.3926	0							3.23087	0.087688
														-25.2369	1.59562	-25.2369	23.201	-20.3876	0							3.23289	0.087692
														-25.2349	1.59745	-25.2349	23.2011	-20.3826	0							3.2349	0.087696
														-25.2329	1.59797	-25.2329	23.2012	-20.3775	0							3.23692	0.0877
														-25.2309	1.59796	-25.2309	23.2014	-20.3725	0							3.23894	0.087704
														-25.2289	1.59655	-25.2289	23.2014	-20.3674	0							3.24096	0.087708
														-25.2268	1.59468	-25.2268	23.2015	-20.3624	0							3.24297	0.087712
														-25.2248	1.59442	-25.2248	23.2016	-20.3573	0							3.24499	0.087716
														-25.2228	1.59427	-25.2228	23.2017	-20.3523	0							3.24701	0.08772
														-25.2208	1.59465	-25.2208	23.2018	-20.3473	0							3.24902	0.087724
														-25.2188	1.59472	-25.2188	23.202	-20.3422	0							3.25104	0.087728
														-25.2168	1.59637	-25.2168	23.2023	-20.3372	0							3.25306	0.087732
														-25.2147	1.59547	-25.2147	23.2024	-20.3321	0							3.25507	0.087737
														-25.2127	1.59499	-25.2127	23.2026	-20.3271	0							3.25709	0.087741
														-25.2107	1.59317	-25.2107	23.2028	-20.322	0							3.25911	0.087745
														-25.2087	1.59361	-25.2087	23.203	-20.317	0							3.26112	0.087749
														-25.2067	1.59452	-25.2067	23.2032	-20.312	0							3.26314	0.087753
														-25.2047	1.59623	-25.2047	23.2036	-20.3069	0							3.26516	0.087757
														-25.2026	1.59711	-25.2026	23.2036	-20.3019	0							3.26717	0.087761
														-25.2006	1.5983	-25.2006	23.2038	-20.2968	0							3.26919	0.087765
														-25.1986	1.59768	-25.1986	23.204	-20.2918	0							3.27121	0.087769
														-25.1966	1.59725	-25.1966	23.2043	-20.2868	0							3.27322	0.087773
														-25.1946	1.59634	-25.1946	23.2045	-20.2817	0							3.27524	0.087777
														-25.1926	1.59606	-25.1926	23.2048	-20.2767	0							3.27726	0.087782
														-25.1905	1.59616	-25.1905	23.205	-20.2716	0							3.27927	0.087786
														-25.1885	1.59624	-25.1885	23.2052	-20.2666	0							3.28129	0.08779
														-25.1865	1.59756	-25.1865	23.2053	-20.2615	0							3.28331	0.087794
														-25.1845	1.5985	-25.1845	23.2054	-20.2565	0							3.28532	0.087798
														-25.1825	1.59892	-25.1825	23.2055	-20.2515	0							3.28734	0.087802
														-25.1805	1.59782	-25.1805	23.2056	-20.2464	0							3.28936	0.087806
														-25.1784	1.59766	-25.1784	23.2059	-20.2414	0							3.29137	0.08781
														-25.1764	1.59814	-25.1764	23.2061	-20.2363	0							3.29339	0.087815
														-25.1744	1.59873	-25.1744	23.2063	-20.2313	0							3.29541	0.087819
														-25.1724	1.59913	-25.1724	23.2064	-20.2263	0							3.29742	0.087823
														-25.1704	1.60025	-25.1704	23.2063	-20.2212	0							3.29944	0.087827
														-25.1684	1.60085	-25.1684	23.2066	-20.2162	0							3.30146	0.087831
														-25.1663	1.60081	-25.1663	23.2067	-20.2111	0							3.30347	0.087835
														-25.1643	1.60055	-25.1643	23.2069	-20.2061	0							3.30549	0.087839
														-25.1623	1.59879	-25.1623	23.2071	-20.201	0							3.30751	0.087844
														-25.1603	1.59615	-25.1603	23.2073	-20.196	0							3.30953	0.087844
														-25.1583	1.59395	-25.1583	23.2076	-20.191	0							3.31154	0.087844
														-25.1563	1.59287	-25.1563	23.2078	-20.1859	0							3.31356	0.087844
														-25.1542	1.59126	-25.1542	23.2079	-20.1809	0							3.31558	0.087844
														-25.1522	1.58997	-25.1522	23.2082	-20.1758	0							3.31759	0.087844
														-25.1502	1.58954	-25.1502	23.2084	-20.1708	0							3.31961	0.087844
														-25.1482	1.59072	-25.1482	23.2083	-20.1657	0							3.32163	0.087844
														-25.1462	1.59055	-25.1462	23.2084	-20.1607	0							3.32364	0.087844
														-25.1441	1.59072	-25.1441	23.2084	-20.1557	0							3.32566	0.087844
														-25.1421	1.59099	-25.1421	23.2083	-20.1506	0							3.32768	0.087844
														-25.1401	1.59064	-25.1401	23.2085	-20.1456	0							3.32969	0.087848
														-25.1381	1.59054	-25.1381	23.2087	-20.1405	0							3.33171	0.087852
														-25.1361	1.59008	-25.1361	23.209	-20.1355	0							3.33373	0.087856
														-25.1341	1.59111	-25.1341	23.2092	-20.1305	0							3.33574	0.08786
														-25.132	1.59317	-25.132	23.2092	-20.1254	0							3.33776	0.087864
														-25.13	1.59263	-25.13	23.2094	-20.1204	0							3.33978	0.087869
														-25.128	1.5922	-25.128	23.2095	-20.1153	0							3.34179	0.087873
														-25.126	1.59258	-25.126	23.2097	-20.1103	0							3.34381	0.087877
														-25.124	1.59404	-25.124	23.2099	-20.1052	0							3.34583	0.087881
														-25.122	1.59562	-25.122	23.2101	-20.1002	0							3.34784	0.087885
														-25.1199	1.5956	-25.1199	23.2104	-20.0952	0							3.34986	0.087889
														-25.1179	1.5943	-25.1179	23.2106	-20.0901	0							3.35188	0.087894
														-25.1159	1.59588	-25.1159	23.2107	-20.0851	0							3.3539	0.087898
														-25.1139	1.59718	-25.1139	23.2108	-20.08	0							3.35591	0.087902
														-25.1119	1.59794	-25.1119	23.2108	-20.075	0							3.35793	0.087906
														-25.1099	1.59885	-25.1099	23.2108	-20.07	0							3.35995	0.08791
														-25.1078	1.59913	-25.1078	23.2111	-20.0649	0							3.36196	0.087915
														-25.1058	1.59909	-25.1058	23.2113	-20.0599	0							3.36398	0.087919
														-25.1038	1.59874	-25.1038	23.2116	-20.0548	0							3.36599	0.087923
														-25.1018	1.59836	-25.1018	23.2117	-20.0498	0							3.36801	0.087927
														-25.0998	1.59623	-25.0998	23.2119	-20.0447	0							3.37003	0.087931
														-25.0978	1.59516	-25.0978	23.212	-20.0397	0							3.37205	0.087936
														-25.0957	1.5944	-25.0957	23.2121	-20.0347	0							3.37406	0.08794
														-25.0937	1.59457	-25.0937	23.2121	-20.0296	0							3.37608	0.087944
														-25.0917	1.59512	-25.0917	23.2123	-20.0246	0							3.3781	0.087948
														-25.0897	1.5957	-25.0897	23.2125	-20.0195	0							3.38011	0.087953
														-25.0877	1.59491	-25.0877	23.2126	-20.0145	0							3.38213	0.087957
														-25.0857	1.5941	-25.0857	23.2126	-20.0094	0							3.38415	0.087961
														-25.0836	1.59375	-25.0836	23.2126	-20.0044	0							3.38616	0.087965
														-25.0816	1.59422	-25.0816	23.2127	-19.9994	0							3.38818	0.087969
														-25.0796	1.59518	-25.0796	23.213	-19.9943	0							3.3902	0.087974
														-25.0776	1.59424	-25.0776	23.2133	-19.9893	0							3.39221	0.087978
														-25.0756	1.59541	-25.0756	23.2134	-19.9842	0							3.39423	0.087982
														-25.0736	1.59505	-25.0736	23.2137	-19.9792	0							3.39625	0.087987
														-25.0715	1.59371	-25.0715	23.2137	-19.9742	0							3.39826	0.087991
														-25.0695	1.59397	-25.0695	23.2138	-19.9691	0							3.40028	0.087995
														-25.0675	1.59388	-25.0675	23.2139	-19.9641	0							3.4023	0.087999
														-25.0655	1.59307	-25.0655	23.2139	-19.959	0							3.40431	0.088004
														-25.0635	1.59203	-25.0635	23.214	-19.954	0							3.40633	0.088008
														-25.0615	1.5937	-25.0615	23.2139	-19.9489	0							3.40835	0.088012
														-25.0594	1.59443	-25.0594	23.214	-19.9439	0							3.41036	0.088012
														-25.0574	1.59493	-25.0574	23.2142	-19.9389	0							3.41238	0.088012
														-25.0554	1.59596	-25.0554	23.2145	-19.9338	0							3.4144	0.088012
														-25.0534	1.59666	-25.0534	23.2148	-19.9288	0							3.41641	0.088012
														-25.0514	1.59557	-25.0514	23.2151	-19.9237	0							3.41843	0.088012
														-25.0494	1.59461	-25.0494	23.2152	-19.9187	0							3.42045	0.088012
														-25.0473	1.59748	-25.0473	23.2153	-19.9137	0							3.42246	0.088012
														-25.0453	1.59746	-25.0453	23.2157	-19.9086	0							3.42448	0.088012
														-25.0433	1.59838	-25.0433	23.2157	-19.9036	0							3.4265	0.088012
														-25.0413	1.59777	-25.0413	23.2159	-19.8985	0							3.42851	0.088012
														-25.0393	1.59968	-25.0393	23.2159	-19.8935	0							3.43053	0.088016
														-25.0373	1.6001	-25.0373	23.216	-19.8884	0							3.43255	0.088021
														-25.0352	1.59933	-25.0352	23.2162	-19.8834	0							3.43457	0.088025
														-25.0332	1.59688	-25.0332	23.2164	-19.8784	0							3.43658	0.088029
														-25.0312	1.59632	-25.0312	23.2166	-19.8733	0							3.4386	0.088033
														-25.0292	1.59691	-25.0292	23.2167	-19.8683	0							3.44062	0.088038
														-25.0272	1.59791	-25.0272	23.2169	-19.8632	0							3.44263	0.088042
														-25.0252	1.59694	-25.0252	23.2168	-19.8582	0							3.44465	0.088046
														-25.0231	1.59628	-25.0231	23.2168	-19.8531	0							3.44667	0.088051
														-25.0211	1.59625	-25.0211	23.2169	-19.8481	0							3.44868	0.088055
														-25.0191	1.59536	-25.0191	23.2171	-19.8431	0							3.4507	0.088059
														-25.0171	1.59537	-25.0171	23.2174	-19.838	0							3.45272	0.088063
														-25.0151	1.59617	-25.0151	23.2176	-19.833	0							3.45473	0.088068
														-25.0131	1.59748	-25.0131	23.2177	-19.8279	0							3.45675	0.088072
														-25.011	1.59788	-25.011	23.2181	-19.8229	0							3.45877	0.088076
														-25.009	1.59972	-25.009	23.2182	-19.8179	0							3.46078	0.088081
														-25.007	1.59934	-25.007	23.2182	-19.8128	0							3.4628	0.088085
														-25.005	1.59843	-25.005	23.2183	-19.8078	0							3.46482	0.088089
														-25.003	1.59737	-25.003	23.2185	-19.8027	0							3.46683	0.088094
														-25.001	1.59618	-25.001	23.2185	-19.7977	0							3.46885	0.088098
														-24.9989	1.59654	-24.9989	23.2185	-19.7926	0							3.47087	0.088102
														-24.9969	1.59786	-24.9969	23.2187	-19.7876	0							3.47289	0.088107
														-24.9949	1.59763	-24.9949	23.2189	-19.7826	0							3.4749	0.088111
														-24.9929	1.59634	-24.9929	23.219	-19.7775	0							3.47692	0.088115
														-24.9909	1.59613	-24.9909	23.2193	-19.7725	0							3.47893	0.08812
														-24.9889	1.59356	-24.9889	23.2195	-19.7674	0							3.48095	0.088124
														-24.9868	1.59234	-24.9868	23.2197	-19.7624	0							3.48297	0.088128
														-24.9848	1.59208	-24.9848	23.2199	-19.7574	0							3.48498	0.088133
														-24.9828	1.59244	-24.9828	23.2199	-19.7523	0							3.487	0.088137
														-24.9808	1.59195	-24.9808	23.22	-19.7473	0							3.48902	0.088141
														-24.9788	1.59429	-24.9788	23.2201	-19.7422	0							3.49104	0.088146
														-24.9768	1.5953	-24.9768	23.2202	-19.7372	0							3.49305	0.08815
														-24.9747	1.5939	-24.9747	23.2206	-19.7321	0							3.49507	0.088154
														-24.9727	1.59295	-24.9727	23.2207	-19.7271	0							3.49709	0.088159
														-24.9707	1.59468	-24.9707	23.221	-19.7221	0							3.4991	0.088163
														-24.9687	1.5963	-24.9687	23.2212	-19.717	0							3.50112	0.088167
														-24.9667	1.5968	-24.9667	23.2214	-19.712	0							3.50314	0.088172
														-24.9647	1.59848	-24.9647	23.2215	-19.7069	0							3.50515	0.088176
														-24.9626	1.6003	-24.9626	23.2216	-19.7019	0							3.50717	0.088181
														-24.9606	1.60223	-24.9606	23.2218	-19.6969	0							3.50919	0.088185
														-24.9586	1.60317	-24.9586	23.222	-19.6918	0							3.5112	0.088185
														-24.9566	1.60231	-24.9566	23.2223	-19.6868	0							3.51322	0.088185
														-24.9546	1.60113	-24.9546	23.2225	-19.6817	0							3.51524	0.088185
														-24.9526	1.60248	-24.9526	23.2226	-19.6767	0							3.51725	0.088185
														-24.9505	1.6041	-24.9505	23.2227	-19.6716	0							3.51927	0.088185
														-24.9485	1.60558	-24.9485	23.2228	-19.6666	0							3.52129	0.088185
														-24.9465	1.60327	-24.9465	23.2229	-19.6616	0							3.5233	0.088185
														-24.9445	1.60271	-24.9445	23.2231	-19.6565	0							3.52532	0.088185
														-24.9425	1.60298	-24.9425	23.2231	-19.6515	0							3.52734	0.088185
														-24.9405	1.60322	-24.9405	23.2233	-19.6464	0							3.52935	0.088185
														-24.9384	1.60318	-24.9384	23.2234	-19.6414	0							3.53137	0.088189
														-24.9364	1.60231	-24.9364	23.2235	-19.6363	0							3.53339	0.088194
														-24.9344	1.60157	-24.9344	23.2235	-19.6313	0							3.5354	0.088198
														-24.9324	1.60057	-24.9324	23.2236	-19.6263	0							3.53742	0.088202
														-24.9304	1.60099	-24.9304	23.2238	-19.6212	0							3.53944	0.088207
														-24.9284	1.60149	-24.9284	23.2237	-19.6162	0							3.54145	0.088211
														-24.9263	1.59972	-24.9263	23.2238	-19.6111	0							3.54347	0.088216
														-24.9243	1.59831	-24.9243	23.2239	-19.6061	0							3.54549	0.08822
														-24.9223	1.5989	-24.9223	23.224	-19.6011	0							3.5475	0.088224
														-24.9203	1.59921	-24.9203	23.2241	-19.596	0							3.54952	0.088229
														-24.9183	1.59739	-24.9183	23.2243	-19.591	0							3.55154	0.088233
														-24.9163	1.59697	-24.9163	23.2244	-19.5859	0							3.55355	0.088238
														-24.9142	1.59722	-24.9142	23.2244	-19.5809	0							3.55557	0.088242
														-24.9122	1.59918	-24.9122	23.2245	-19.5758	0							3.55759	0.088246
														-24.9102	1.5997	-24.9102	23.2247	-19.5708	0							3.5596	0.088251
														-24.9082	1.59966	-24.9082	23.225	-19.5658	0							3.56162	0.088255
														-24.9062	1.59652	-24.9062	23.2253	-19.5607	0							3.56364	0.08826
														-24.9042	1.59621	-24.9042	23.2257	-19.5557	0							3.56566	0.088264
														-24.9021	1.59733	-24.9021	23.2257	-19.5506	0							3.56767	0.088268
														-24.9001	1.59814	-24.9001	23.2257	-19.5456	0							3.56969	0.088273
														-24.8981	1.59668	-24.8981	23.2259	-19.5405	0							3.57171	0.088277
														-24.8961	1.59615	-24.8961	23.2261	-19.5355	0							3.57372	0.088282
														-24.8941	1.59836	-24.8941	23.2262	-19.5305	0							3.57574	0.088286
														-24.8921	1.59821	-24.8921	23.2263	-19.5254	0							3.57775	0.088291
														-24.89	1.59648	-24.89	23.2265	-19.5204	0							3.57977	0.088295
														-24.888	1.59532	-24.888	23.2266	-19.5153	0							3.58179	0.088299
														-24.886	1.59426	-24.886	23.2268	-19.5103	0							3.5838	0.088304
														-24.884	1.59384	-24.884	23.2269	-19.5053	0							3.58582	0.088308
														-24.882	1.59461	-24.882	23.2271	-19.5002	0							3.58784	0.088313
														-24.88	1.59623	-24.88	23.2273	-19.4952	0							3.58986	0.088317
														-24.8779	1.59539	-24.8779	23.2276	-19.4901	0							3.59187	0.088322
														-24.8759	1.59556	-24.8759	23.2278	-19.4851	0							3.59389	0.088326
														-24.8739	1.59758	-24.8739	23.2279	-19.48	0							3.59591	0.08833
														-24.8719	1.59666	-24.8719	23.2279	-19.475	0							3.59792	0.088335
														-24.8699	1.59554	-24.8699	23.2283	-19.47	0							3.59994	0.088339
														-24.8679	1.59563	-24.8679	23.2282	-19.4649	0							3.60196	0.088344
														-24.8658	1.59526	-24.8658	23.2283	-19.4599	0							3.60397	0.088348
														-24.8638	1.59517	-24.8638	23.2283	-19.4548	0							3.60599	0.088353
														-24.8618	1.59615	-24.8618	23.2283	-19.4498	0							3.60801	0.088357
														-24.8598	1.5969	-24.8598	23.2285	-19.4448	0							3.61002	0.088362
														-24.8578	1.59633	-24.8578	23.2287	-19.4397	0							3.61204	0.088362
														-24.8558	1.59574	-24.8558	23.2289	-19.4347	0							3.61406	0.088362
														-24.8537	1.59528	-24.8537	23.2291	-19.4296	0							3.61607	0.088362
														-24.8517	1.59543	-24.8517	23.2294	-19.4246	0							3.61809	0.088362
														-24.8497	1.59385	-24.8497	23.2295	-19.4195	0							3.62011	0.088362
														-24.8477	1.59533	-24.8477	23.2296	-19.4145	0							3.62212	0.088362
														-24.8457	1.59621	-24.8457	23.2296	-19.4095	0							3.62414	0.088362
														-24.8437	1.59728	-24.8437	23.2297	-19.4044	0							3.62616	0.088362
														-24.8416	1.59789	-24.8416	23.2299	-19.3994	0							3.62818	0.088362
														-24.8396	1.59951	-24.8396	23.2304	-19.3943	0							3.63019	0.088362
														-24.8376	1.59791	-24.8376	23.2305	-19.3893	0							3.63221	0.088366
														-24.8356	1.59811	-24.8356	23.2306	-19.3843	0							3.63423	0.088371
														-24.8336	1.59949	-24.8336	23.2309	-19.3792	0							3.63624	0.088375
														-24.8316	1.60051	-24.8316	23.2311	-19.3742	0							3.63826	0.08838
														-24.8295	1.60169	-24.8295	23.2313	-19.3691	0							3.64028	0.088384
														-24.8275	1.60309	-24.8275	23.2315	-19.3641	0							3.64229	0.088388
														-24.8255	1.60369	-24.8255	23.2316	-19.359	0							3.64431	0.088393
														-24.8235	1.60366	-24.8235	23.2317	-19.354	0							3.64633	0.088397
														-24.8215	1.6042	-24.8215	23.2318	-19.349	0							3.64834	0.088402
														-24.8194	1.6036	-24.8194	23.232	-19.3439	0							3.65036	0.088406
														-24.8174	1.60441	-24.8174	23.2323	-19.3389	0							3.65238	0.088411
														-24.8154	1.60195	-24.8154	23.2326	-19.3338	0							3.65439	0.088415
														-24.8134	1.60287	-24.8134	23.233	-19.3288	0							3.65641	0.08842
														-24.8114	1.60122	-24.8114	23.2331	-19.3237	0							3.65843	0.088424
														-24.8094	1.601	-24.8094	23.2331	-19.3187	0							3.66044	0.088429
														-24.8073	1.60021	-24.8073	23.2332	-19.3137	0							3.66246	0.088433
														-24.8053	1.59902	-24.8053	23.2334	-19.3086	0							3.66448	0.088438
														-24.8033	1.5994	-24.8033	23.2338	-19.3036	0							3.6665	0.088442
														-24.8013	1.59995	-24.8013	23.234	-19.2985	0							3.66851	0.088447
														-24.7993	1.6	-24.7993	23.2341	-19.2935	0							3.67053	0.088451
														-24.7973	1.59859	-24.7973	23.2344	-19.2885	0							3.67255	0.088456
														-24.7952	1.59775	-24.7952	23.2346	-19.2834	0							3.67456	0.08846
														-24.7932	1.59718	-24.7932	23.2347	-19.2784	0							3.67658	0.088465
														-24.7912	1.59769	-24.7912	23.2348	-19.2733	0							3.6786	0.088469
														-24.7892	1.59687	-24.7892	23.235	-19.2683	0							3.68061	0.088474
														-24.7872	1.59547	-24.7872	23.2351	-19.2632	0							3.68263	0.088478
														-24.7852	1.5954	-24.7852	23.2352	-19.2582	0							3.68465	0.088483
														-24.7831	1.59506	-24.7831	23.2355	-19.2532	0							3.68666	0.088487
														-24.7811	1.59567	-24.7811	23.2356	-19.2481	0							3.68868	0.088492
														-24.7791	1.5968	-24.7791	23.2357	-19.2431	0							3.6907	0.088496
														-24.7771	1.59392	-24.7771	23.2359	-19.238	0							3.69271	0.088501
														-24.7751	1.59361	-24.7751	23.2362	-19.233	0							3.69473	0.088505
														-24.7731	1.59348	-24.7731	23.2363	-19.228	0							3.69675	0.08851
														-24.771	1.59487	-24.771	23.2365	-19.2229	0							3.69876	0.088515
														-24.769	1.5978	-24.769	23.2369	-19.2179	0							3.70078	0.088519
														-24.767	1.59769	-24.767	23.237	-19.2128	0							3.7028	0.088524
														-24.765	1.5989	-24.765	23.2373	-19.2078	0							3.70481	0.088528
														-24.763	1.59909	-24.763	23.2375	-19.2027	0							3.70683	0.088533
														-24.761	1.59873	-24.761	23.2377	-19.1977	0							3.70885	0.088537
														-24.7589	1.60025	-24.7589	23.238	-19.1927	0							3.71087	0.088542
														-24.7569	1.60072	-24.7569	23.2381	-19.1876	0							3.71288	0.088546
														-24.7549	1.60045	-24.7549	23.2384	-19.1826	0							3.7149	0.088551
														-24.7529	1.60011	-24.7529	23.2386	-19.1775	0							3.71692	0.088555
														-24.7509	1.59971	-24.7509	23.2388	-19.1725	0							3.71893	0.08856
														-24.7489	1.59844	-24.7489	23.2389	-19.1674	0							3.72095	0.088565
														-24.7468	1.59725	-24.7468	23.2391	-19.1624	0							3.72296	0.088569
														-24.7448	1.59598	-24.7448	23.2391	-19.1574	0							3.72498	0.088574
														-24.7428	1.59461	-24.7428	23.2392	-19.1523	0							3.727	0.088578
														-24.7408	1.59602	-24.7408	23.2394	-19.1473	0							3.72901	0.088583
														-24.7388	1.59484	-24.7388	23.2396	-19.1422	0							3.73103	0.088587
														-24.7368	1.59579	-24.7368	23.2396	-19.1372	0							3.73305	0.088587
														-24.7347	1.59354	-24.7347	23.24	-19.1322	0							3.73507	0.088587
														-24.7327	1.59131	-24.7327	23.2402	-19.1271	0							3.73708	0.088587
														-24.7307	1.59078	-24.7307	23.2403	-19.1221	0							3.7391	0.088587
														-24.7287	1.59131	-24.7287	23.2405	-19.117	0							3.74112	0.088587
														-24.7267	1.59136	-24.7267	23.2406	-19.112	0							3.74313	0.088587
														-24.7247	1.59181	-24.7247	23.2407	-19.1069	0							3.74515	0.088587
														-24.7226	1.59126	-24.7226	23.2409	-19.1019	0							3.74717	0.088587
														-24.7206	1.59104	-24.7206	23.241	-19.0969	0							3.74918	0.088587
														-24.7186	1.59033	-24.7186	23.2409	-19.0918	0							3.7512	0.088587
														-24.7166	1.58998	-24.7166	23.2411	-19.0868	0							3.75322	0.088592
														-24.7146	1.59204	-24.7146	23.2413	-19.0817	0							3.75523	0.088596
														-24.7126	1.59313	-24.7126	23.2414	-19.0767	0							3.75725	0.088601
														-24.7105	1.59163	-24.7105	23.2414	-19.0717	0							3.75927	0.088606
														-24.7085	1.59293	-24.7085	23.2415	-19.0666	0							3.76128	0.08861
														-24.7065	1.59264	-24.7065	23.2416	-19.0616	0							3.7633	0.088615
														-24.7045	1.59161	-24.7045	23.2418	-19.0565	0							3.76532	0.088619
														-24.7025	1.59361	-24.7025	23.2421	-19.0515	0							3.76733	0.088624
														-24.7005	1.59408	-24.7005	23.2423	-19.0464	0							3.76935	0.088628
														-24.6984	1.59562	-24.6984	23.2425	-19.0414	0							3.77137	0.088633
														-24.6964	1.59655	-24.6964	23.2427	-19.0364	0							3.77338	0.088638
														-24.6944	1.59543	-24.6944	23.2428	-19.0313	0							3.7754	0.088642
														-24.6924	1.59476	-24.6924	23.243	-19.0263	0							3.77742	0.088647
														-24.6904	1.59604	-24.6904	23.2431	-19.0212	0							3.77943	0.088651
														-24.6884	1.59653	-24.6884	23.2433	-19.0162	0							3.78145	0.088656
														-24.6863	1.596	-24.6863	23.2433	-19.0111	0							3.78347	0.088661
														-24.6843	1.5962	-24.6843	23.2434	-19.0061	0							3.78548	0.088665
														-24.6823	1.59767	-24.6823	23.2435	-19.0011	0							3.7875	0.08867
														-24.6803	1.59812	-24.6803	23.2437	-18.996	0							3.78952	0.088674
														-24.6783	1.59685	-24.6783	23.244	-18.991	0							3.79153	0.088679
														-24.6763	1.59433	-24.6763	23.2442	-18.9859	0							3.79355	0.088683
														-24.6742	1.59247	-24.6742	23.2444	-18.9809	0							3.79557	0.088688
														-24.6722	1.59214	-24.6722	23.2446	-18.9759	0							3.79759	0.088693
														-24.6702	1.59276	-24.6702	23.2446	-18.9708	0							3.7996	0.088697
														-24.6682	1.59324	-24.6682	23.2449	-18.9658	0							3.80162	0.088702
														-24.6662	1.5903	-24.6662	23.2451	-18.9607	0							3.80363	0.088707
														-24.6642	1.59201	-24.6642	23.2453	-18.9557	0							3.80565	0.088711
														-24.6621	1.59319	-24.6621	23.2452	-18.9506	0							3.80767	0.088716
														-24.6601	1.59346	-24.6601	23.2454	-18.9456	0							3.80968	0.08872
														-24.6581	1.59432	-24.6581	23.2456	-18.9406	0							3.8117	0.088725
														-24.6561	1.59582	-24.6561	23.246	-18.9355	0							3.81372	0.08873
														-24.6541	1.59724	-24.6541	23.2464	-18.9305	0							3.81574	0.088734
														-24.6521	1.59797	-24.6521	23.2464	-18.9254	0							3.81775	0.088739
														-24.65	1.59879	-24.65	23.2464	-18.9204	0							3.81977	0.088743
														-24.648	1.59973	-24.648	23.2465	-18.9154	0							3.82179	0.088748
														-24.646	1.59988	-24.646	23.2465	-18.9103	0							3.8238	0.088753
														-24.644	1.59951	-24.644	23.2466	-18.9053	0							3.82582	0.088757
														-24.642	1.59874	-24.642	23.2468	-18.9002	0							3.82783	0.088762
														-24.64	1.59859	-24.64	23.2469	-18.8952	0							3.82985	0.088767
														-24.6379	1.59758	-24.6379	23.2471	-18.8901	0							3.83187	0.088771
														-24.6359	1.59575	-24.6359	23.2474	-18.8851	0							3.83388	0.088776
														-24.6339	1.59331	-24.6339	23.2477	-18.8801	0							3.8359	0.08878
														-24.6319	1.59287	-24.6319	23.2478	-18.875	0							3.83792	0.088785
														-24.6299	1.59268	-24.6299	23.248	-18.87	0							3.83994	0.08879
														-24.6279	1.59288	-24.6279	23.2482	-18.8649	0							3.84195	0.088794
														-24.6258	1.59293	-24.6258	23.2489	-18.8599	0							3.84397	0.088799
														-24.6238	1.59331	-24.6238	23.249	-18.8548	0							3.84599	0.088804
														-24.6218	1.59408	-24.6218	23.2491	-18.8498	0							3.848	0.088808
														-24.6198	1.59379	-24.6198	23.2493	-18.8448	0							3.85002	0.088813
														-24.6178	1.59405	-24.6178	23.2493	-18.8397	0							3.85204	0.088818
														-24.6158	1.59428	-24.6158	23.2496	-18.8347	0							3.85405	0.088822
														-24.6137	1.59534	-24.6137	23.2497	-18.8296	0							3.85607	0.088827
														-24.6117	1.59549	-24.6117	23.25	-18.8246	0							3.85809	0.088831
														-24.6097	1.59641	-24.6097	23.2501	-18.8196	0							3.8601	0.088836
														-24.6077	1.59604	-24.6077	23.2503	-18.8145	0							3.86212	0.088841
														-24.6057	1.59546	-24.6057	23.2505	-18.8095	0							3.86414	0.088845
														-24.6037	1.59538	-24.6037	23.2507	-18.8044	0							3.86615	0.08885
														-24.6016	1.59685	-24.6016	23.2507	-18.7994	0							3.86817	0.088855
														-24.5996	1.59765	-24.5996	23.2508	-18.7943	0							3.87019	0.088859
														-24.5976	1.59644	-24.5976	23.2511	-18.7893	0							3.8722	0.088864
														-24.5956	1.59441	-24.5956	23.2514	-18.7843	0							3.87422	0.088864
														-24.5936	1.59492	-24.5936	23.2516	-18.7792	0							3.87624	0.088864
														-24.5916	1.59355	-24.5916	23.2517	-18.7742	0							3.87825	0.088864
														-24.5895	1.59094	-24.5895	23.2518	-18.7691	0							3.88027	0.088864
														-24.5875	1.59105	-24.5875	23.252	-18.7641	0							3.88229	0.088864
														-24.5855	1.59222	-24.5855	23.2522	-18.759	0							3.88431	0.088864
														-24.5835	1.59196	-24.5835	23.2522	-18.754	0							3.88632	0.088864
														-24.5815	1.59284	-24.5815	23.2522	-18.749	0							3.88834	0.088864
														-24.5795	1.59298	-24.5795	23.2521	-18.7439	0							3.89036	0.088864
														-24.5774	1.59175	-24.5774	23.2521	-18.7389	0							3.89237	0.088864
														-24.5754	1.58971	-24.5754	23.2522	-18.7338	0							3.89439	0.088869
														-24.5734	1.58975	-24.5734	23.2525	-18.7288	0							3.89641	0.088873
														-24.5714	1.59162	-24.5714	23.2527	-18.7238	0							3.89842	0.088878
														-24.5694	1.59071	-24.5694	23.253	-18.7187	0							3.90044	0.088883
														-24.5674	1.59153	-24.5674	23.2533	-18.7137	0							3.90246	0.088887
														-24.5653	1.59106	-24.5653	23.2535	-18.7086	0							3.90447	0.088892
														-24.5633	1.59025	-24.5633	23.2535	-18.7036	0							3.90649	0.088897
														-24.5613	1.59044	-24.5613	23.2535	-18.6985	0							3.90851	0.088901
														-24.5593	1.59132	-24.5593	23.2537	-18.6935	0							3.91052	0.088906
														-24.5573	1.59151	-24.5573	23.2539	-18.6885	0							3.91254	0.088911
														-24.5553	1.59092	-24.5553	23.2539	-18.6834	0							3.91456	0.088915
														-24.5532	1.59106	-24.5532	23.2538	-18.6784	0							3.91658	0.08892
														-24.5512	1.59159	-24.5512	23.2542	-18.6733	0							3.91859	0.088925
														-24.5492	1.59212	-24.5492	23.2544	-18.6683	0							3.92061	0.088929
														-24.5472	1.59389	-24.5472	23.2546	-18.6633	0							3.92263	0.088934
														-24.5452	1.59584	-24.5452	23.2549	-18.6582	0							3.92464	0.088939
														-24.5432	1.5955	-24.5432	23.2549	-18.6532	0							3.92666	0.088943
														-24.5411	1.5959	-24.5411	23.2551	-18.6481	0							3.92868	0.088948
														-24.5391	1.59715	-24.5391	23.2552	-18.6431	0							3.93069	0.088953
														-24.5371	1.59734	-24.5371	23.2554	-18.638	0							3.93271	0.088957
														-24.5351	1.59732	-24.5351	23.2557	-18.633	0							3.93473	0.088962
														-24.5331	1.5974	-24.5331	23.2559	-18.628	0							3.93674	0.088967
														-24.5311	1.59825	-24.5311	23.2561	-18.6229	0							3.93876	0.088972
														-24.529	1.59816	-24.529	23.2561	-18.6179	0							3.94078	0.088976
														-24.527	1.59708	-24.527	23.2563	-18.6128	0							3.94279	0.088981
														-24.525	1.59506	-24.525	23.2566	-18.6078	0							3.94481	0.088986
														-24.523	1.59245	-24.523	23.257	-18.6028	0							3.94683	0.08899
														-24.521	1.59099	-24.521	23.2573	-18.5977	0							3.94884	0.088995
														-24.519	1.59097	-24.519	23.2576	-18.5927	0							3.95086	0.089
														-24.5169	1.59158	-24.5169	23.2579	-18.5876	0							3.95288	0.089004
														-24.5149	1.59095	-24.5149	23.2581	-18.5826	0							3.9549	0.089009
														-24.5129	1.58988	-24.5129	23.2582	-18.5775	0							3.95691	0.089014
														-24.5109	1.58984	-24.5109	23.2585	-18.5725	0							3.95893	0.089019
														-24.5089	1.58906	-24.5089	23.2589	-18.5675	0							3.96095	0.089023
														-24.5069	1.58813	-24.5069	23.2591	-18.5624	0							3.96296	0.089028
														-24.5048	1.58817	-24.5048	23.2592	-18.5574	0							3.96498	0.089033
														-24.5028	1.5887	-24.5028	23.2593	-18.5523	0							3.96699	0.089037
														-24.5008	1.58954	-24.5008	23.2596	-18.5473	0							3.96901	0.089042
														-24.4988	1.59062	-24.4988	23.2598	-18.5422	0							3.97103	0.089047
														-24.4968	1.59081	-24.4968	23.2596	-18.5372	0							3.97304	0.089051
														-24.4947	1.59093	-24.4947	23.2597	-18.5322	0							3.97506	0.089056
														-24.4927	1.591	-24.4927	23.2597	-18.5271	0							3.97708	0.089061
														-24.4907	1.59058	-24.4907	23.2598	-18.5221	0							3.9791	0.089066
														-24.4887	1.58976	-24.4887	23.2599	-18.517	0							3.98111	0.08907
														-24.4867	1.5898	-24.4867	23.2601	-18.512	0							3.98313	0.089075
														-24.4847	1.59015	-24.4847	23.2604	-18.507	0							3.98515	0.08908
														-24.4826	1.59062	-24.4826	23.2608	-18.5019	0							3.98716	0.089084
														-24.4806	1.59045	-24.4806	23.261	-18.4969	0							3.98918	0.089089
														-24.4786	1.59073	-24.4786	23.2612	-18.4918	0							3.9912	0.089094
														-24.4766	1.59048	-24.4766	23.2614	-18.4868	0							3.99321	0.089099
														-24.4746	1.59018	-24.4746	23.2617	-18.4817	0							3.99523	0.089103
														-24.4726	1.58967	-24.4726	23.262	-18.4767	0							3.99725	0.089108
														-24.4705	1.59008	-24.4705	23.262	-18.4717	0							3.99926	0.089113
														-24.4685	1.59008	-24.4685	23.2622	-18.4666	0							4.00128	0.089118
														-24.4665	1.59056	-24.4665	23.2621	-18.4616	0							4.0033	0.089122
														-24.4645	1.59166	-24.4645	23.2623	-18.4565	0							4.00531	0.089127
														-24.4625	1.5925	-24.4625	23.2624	-18.4515	0							4.00733	0.089132
														-24.4605	1.59215	-24.4605	23.2628	-18.4465	0							4.00935	0.089136
														-24.4584	1.59335	-24.4584	23.263	-18.4414	0							4.01136	0.089141
														-24.4564	1.59396	-24.4564	23.2633	-18.4364	0							4.01338	0.089146
														-24.4544	1.5933	-24.4544	23.2635	-18.4313	0							4.0154	0.089146
														-24.4524	1.59434	-24.4524	23.2636	-18.4263	0							4.01741	0.089146
														-24.4504	1.59487	-24.4504	23.2639	-18.4212	0							4.01943	0.089146
[truncated: 30,396 more rows]

## Sheet: SI Figure 3c
SI Figure 3c
Morphology-1a						Morphology-1b						Morphology-2
FSC half-maps			FSC model-map			FSC half-maps			FSC model-map			FSC half-maps			FSC model-map
			Masked						Masked						Masked
Resolution (Å^-1)	Correlation Coefficient		Resolution (Å^-1)	Correlation Coefficient		Resolution (Å^-1)	Correlation Coefficient		Resolution (Å^-1)	Correlation Coefficient		Resolution (Å^-1)	Correlation Coefficient		Resolution (Å^-1)	Correlation Coefficient
0.001001	1		0.0400804	0.631686		0.001001	1		0.0430347	0.616409		0.001001	1		0.03547	0.6869
0.00437063	0.999998		0.0514285	0.629929		0.0041806	0.999992		0.053799	0.616695		0.00375601	1		0.0470791	0.685264
0.00874126	0.999978		0.0591976	0.62987		0.0083612	0.999958		0.061201	0.617069		0.00751202	0.999993		0.054663	0.689696
0.0131119	0.99998		0.065239	0.631671		0.0125418	0.999849		0.0672551	0.618833		0.011268	0.99984		0.0603827	0.688484
0.0174825	0.999945		0.0705903	0.630206		0.0167224	0.999784		0.0722328	0.620296		0.015024	0.999864		0.0651453	0.687842
0.0218531	0.999723		0.0746121	0.631991		0.020903	0.999538		0.0767564	0.620454		0.01878	0.999819		0.0695812	0.690646
0.0262238	0.998716		0.0789306	0.628505		0.0250836	0.998776		0.0807358	0.621974		0.0225361	0.999418		0.073295	0.687242
0.0305944	0.999176		0.0824696	0.626373		0.0292642	0.998642		0.0843155	0.619833		0.0262921	0.999608		0.0767135	0.682923
0.034965	0.999313		0.0857132	0.623748		0.0334448	0.998129		0.0874932	0.620906		0.0300481	0.999552		0.0796616	0.678693
0.0393357	0.998203		0.088782	0.620431		0.0376254	0.995626		0.0910166	0.623153		0.0338041	0.999642		0.0826769	0.67612
0.0437063	0.99571		0.0915722	0.618449		0.041806	0.990821		0.0935933	0.62418		0.0375601	0.999531		0.0855961	0.670041
0.0480769	0.987444		0.0945174	0.616738		0.0459866	0.984287		0.0963136	0.624871		0.0413161	0.99846		0.0880356	0.667705
0.0524476	0.986682		0.0969434	0.613282		0.0501672	0.985023		0.0989739	0.621235		0.0450721	0.995068		0.0903555	0.660543
0.0568182	0.987796		0.099405	0.607984		0.0543478	0.983622		0.101424	0.620677		0.0488281	0.994194		0.092517	0.656256
0.0611888	0.985438		0.101818	0.609373		0.0585284	0.971555		0.103873	0.618405		0.0525841	0.994115		0.0948261	0.65728
0.0655594	0.989743		0.103789	0.606594		0.062709	0.967418		0.105898	0.619979		0.0563401	0.993828		0.0969848	0.65315
0.0699301	0.991141		0.105959	0.601597		0.0668896	0.966164		0.108095	0.617223		0.0600962	0.99418		0.098895	0.649749
0.0743007	0.990074		0.108094	0.600642		0.0710702	0.96818		0.110354	0.612104		0.0638522	0.993841		0.101095	0.647644
0.0786713	0.988355		0.110054	0.595618		0.0752508	0.971		0.112171	0.607509		0.0676082	0.995317		0.102647	0.648566
0.083042	0.987166		0.112033	0.59434		0.0794314	0.971885		0.114088	0.601458		0.0713642	0.996288		0.104549	0.650118
0.0874126	0.985557		0.113917	0.587889		0.083612	0.97145		0.115842	0.599169		0.0751202	0.994936		0.106182	0.65176
0.0917832	0.985226		0.115727	0.585418		0.0877926	0.973731		0.11784	0.594993		0.0788762	0.992505		0.107791	0.651826
0.0961538	0.98406		0.11711	0.579555		0.0919732	0.972586		0.119726	0.595526		0.0826322	0.992596		0.109349	0.650017
0.100524	0.981165		0.118718	0.575979		0.0961538	0.970313		0.121257	0.59517		0.0863882	0.994164		0.111149	0.647856
0.104895	0.979881		0.12056	0.568319		0.100334	0.969365		0.122768	0.591639		0.0901442	0.994989		0.112757	0.649119
0.109266	0.976227		0.122321	0.566256		0.104515	0.967223		0.124448	0.591393		0.0939002	0.995214		0.114097	0.642788
0.113636	0.970948		0.123963	0.562492		0.108696	0.960308		0.126066	0.585525		0.0976563	0.994781		0.115785	0.640081
0.118007	0.968292		0.125398	0.562073		0.112876	0.948176		0.127589	0.582583		0.101412	0.994383		0.116997	0.638853
0.122378	0.964571		0.126577	0.560655		0.117057	0.938111		0.129263	0.582964		0.105168	0.994193		0.118315	0.635946
0.126748	0.95562		0.128197	0.558698		0.121237	0.933978		0.130628	0.580166		0.108924	0.993103		0.119706	0.634894
0.131119	0.942089		0.129543	0.559384		0.125418	0.932		0.131781	0.58192		0.11268	0.990919		0.120978	0.633028
0.13549	0.942094		0.130947	0.561661		0.129599	0.924848		0.133275	0.584684		0.116436	0.9892		0.122178	0.632768
0.13986	0.930784		0.132378	0.562815		0.133779	0.912221		0.134799	0.582728		0.120192	0.987285		0.123721	0.631543
0.144231	0.910327		0.133498	0.565307		0.13796	0.828038		0.136298	0.583029		0.123948	0.984289		0.12479	0.625196
0.148601	0.914131		0.134914	0.566355		0.14214	0.803412		0.137418	0.58211		0.127704	0.979335		0.126117	0.620083
0.152972	0.91751		0.136266	0.569827		0.146321	0.830475		0.13869	0.581481		0.13146	0.972897		0.127142	0.617429
0.157343	0.933153		0.13743	0.574477		0.150502	0.841044		0.139997	0.585109		0.135216	0.969021		0.128601	0.615144
0.161713	0.907152		0.138731	0.57979		0.154682	0.85382		0.141109	0.590288		0.138972	0.968467		0.129751	0.613535
0.166084	0.880718		0.140145	0.580911		0.158863	0.852079		0.142448	0.592886		0.142728	0.968852		0.130742	0.615964
0.170455	0.89487		0.141277	0.586184		0.163043	0.817619		0.143589	0.592699		0.146484	0.966008		0.131824	0.616009
0.174825	0.912225		0.142124	0.59248		0.167224	0.788174		0.144751	0.592901		0.15024	0.959396		0.13285	0.613749
0.179196	0.907219		0.143304	0.604524		0.171405	0.811873		0.146046	0.59274		0.153996	0.946232		0.134034	0.613226
0.183566	0.863174		0.144301	0.611262		0.175585	0.809988		0.147184	0.597172		0.157752	0.935405		0.135092	0.610705
0.187937	0.811166		0.145607	0.616379		0.179766	0.778212		0.148453	0.601411		0.161508	0.93388		0.136172	0.607276
0.192308	0.841325		0.146873	0.622224		0.183946	0.752766		0.149439	0.605147		0.165264	0.940122		0.137028	0.603137
0.196678	0.791485		0.14782	0.625784		0.188127	0.727458		0.150399	0.606135		0.16902	0.939323		0.137869	0.600413
0.201049	0.871712		0.148864	0.62715		0.192308	0.679378		0.151612	0.603686		0.172776	0.940043		0.139042	0.595927
0.20542	0.924812		0.150043	0.630848		0.196488	0.681082		0.152445	0.602342		0.176532	0.950245		0.140086	0.594544
0.20979	0.936427		0.151016	0.636385		0.200669	0.603418		0.153568	0.603706		0.180288	0.932208		0.141235	0.59091
0.214161	0.936305		0.151926	0.635889		0.20485	0.62587		0.154721	0.605423		0.184044	0.90436		0.142259	0.585716
0.218531	0.915429		0.15294	0.631393		0.20903	0.704182		0.155954	0.601909		0.1878	0.905997		0.143118	0.584407
0.222902	0.800263		0.154012	0.628819		0.213211	0.736908		0.156767	0.600376		0.191556	0.845378		0.144182	0.582156
0.227273	0.768454		0.155093	0.622242		0.217391	0.733164		0.157604	0.595766		0.195313	0.820876		0.144875	0.581746
0.231643	0.738692		0.155888	0.61847		0.221572	0.639427		0.158591	0.595324		0.199069	0.81079		0.145512	0.579795
0.236014	0.537732		0.156938	0.613246		0.225753	0.469511		0.159784	0.594852		0.202825	0.70156		0.146459	0.577496
0.240385	0.504177		0.157802	0.608965		0.229933	0.470901		0.160713	0.594531		0.206581	0.671106		0.147612	0.576803
0.244755	0.33392		0.158897	0.604138		0.234114	0.405701		0.161475	0.591482		0.210337	0.663877		0.148424	0.57099
0.249126	0.172131		0.159808	0.603091		0.238294	0.319122		0.162495	0.589488		0.214093	0.661609		0.149209	0.564945
0.253497	0.30895		0.16064	0.606603		0.242475	0.257595		0.163596	0.586928		0.217849	0.652495		0.150175	0.560241
0.257867	0.268871		0.161387	0.606997		0.246656	0.16078		0.164559	0.584228		0.221605	0.640509		0.151047	0.554825
0.262238	0.210207		0.162199	0.612329		0.250836	0.113673		0.165352	0.589104		0.225361	0.663139		0.151776	0.552486
0.266608	0.196739		0.163139	0.61507		0.255017	0.0903685		0.166233	0.586342		0.229117	0.69753		0.152503	0.552201
0.270979	0.113706		0.164156	0.616457		0.259197	0.0654383		0.166922	0.58632		0.232873	0.662429		0.153518	0.546394
0.27535	0.0735933		0.165049	0.618825		0.263378	0.059153		0.167905	0.585593		0.236629	0.580497		0.154254	0.543492
0.27972	-0.00487185		0.165999	0.616021		0.267559	0.0553077		0.168833	0.587718		0.240385	0.542765		0.154961	0.542639
0.284091	-0.0881027		0.166863	0.617256		0.271739	0.0532157		0.169523	0.595526		0.244141	0.488158		0.155782	0.542576
0.288462	-0.0759509		0.167805	0.616352		0.27592	0.076476		0.170298	0.601355		0.247897	0.418473		0.156654	0.542605
0.292832	0.0199421		0.168426	0.616433		0.2801	0.0807767		0.17135	0.60704		0.251653	0.311888		0.157546	0.54423
0.297203	0.0586107		0.169232	0.617495		0.284281	0.0384097		0.172212	0.610613		0.255409	0.201919		0.158406	0.544018
0.301573	0.0311038		0.170035	0.620195		0.288462	0.0199437		0.173218	0.616753		0.259165	0.160446		0.159091	0.542618
0.305944	-0.0047168		0.170813	0.622472		0.292642	0.0189313		0.173919	0.617898		0.262921	0.071249		0.159786	0.543472
0.310315	-0.0147065		0.171608	0.62383		0.296823	0.00687969		0.174743	0.621915		0.266677	-0.000225593		0.160578	0.545534
0.314685	-0.00635216		0.17245	0.625017		0.301003	0.00775246		0.175581	0.625675		0.270433	0.0592602		0.161187	0.546781
0.319056	0.00825905		0.173252	0.625893		0.305184	0.00210627		0.176343	0.62973		0.274189	0.111616		0.161872	0.549737
0.323427	0.0395521		0.173946	0.629196		0.309365	-0.0043648		0.17713	0.632915		0.277945	0.123956		0.162546	0.552184
0.327797	0.00276321		0.17459	0.636198		0.313545	0.0164894		0.177784	0.634965		0.281701	0.0714		0.163288	0.553221
0.332168	-0.0391878		0.175399	0.638104		0.317726	0.00515398		0.178465	0.634604		0.285457	0.018756		0.163964	0.55704
0.336538	-0.017889		0.176294	0.642054		0.321906	-0.00103899		0.179289	0.636933		0.289213	0.0176298		0.164728	0.555343
0.340909	-0.0188432		0.176885	0.640093		0.326087	0.0510725		0.180074	0.639829		0.292969	-0.0220277		0.165536	0.557759
0.34528	-0.00049136		0.177837	0.637461		0.330268	0.0797416		0.180814	0.641585		0.296725	-0.0872405		0.16629	0.562979
0.34965	0.0390233		0.178732	0.636208		0.334448	0.0514691		0.181585	0.646599		0.300481	-0.0563051		0.166882	0.565883
0.354021	0.0350516		0.179413	0.638171		0.338629	0.0370808		0.182394	0.648259		0.304237	0.0241415		0.167478	0.567846
0.358392	-0.00747788		0.180004	0.639897		0.342809	0.0496132		0.183207	0.647766		0.307993	0.0113244		0.168246	0.574326
0.362762	-0.0221635		0.180732	0.640005		0.34699	0.0242672		0.18387	0.646277		0.311749	-0.0288564		0.168993	0.579482
0.367133	-0.00965096		0.181413	0.641642		0.351171	0.00222563		0.184641	0.644482		0.315505	-0.0588722		0.16966	0.583809
0.371504	-0.0304776		0.182112	0.647867		0.355351	0.00516778		0.185285	0.641942		0.319261	-0.0241712		0.170223	0.586571
0.375874	-0.0163727		0.182741	0.650778		0.359532	0.0313499		0.185902	0.646221		0.323017	0.0449601		0.170989	0.58852
0.380245	0.0205145		0.183523	0.653507		0.363712	0.0383629		0.186657	0.645441		0.326773	0.0264035		0.171653	0.591288
0.384615	0.0147635		0.18434	0.661006		0.367893	0.0458055		0.187366	0.648437		0.330529	-0.0292643		0.172319	0.59591
0.388986	0.0533822		0.184971	0.663031		0.372074	0.0193923		0.188412	0.651328		0.334285	-0.0657009		0.172992	0.597009
0.393357	0.0350482		0.185604	0.659091		0.376254	0.0241905		0.189078	0.651878		0.338041	-0.10392		0.173686	0.5917
0.397727	-0.0205133		0.1863	0.661381		0.380435	0.0134578		0.189511	0.655428		0.341797	-0.0822374		0.174124	0.59224
0.402098	0.0133186		0.186948	0.660596		0.384615	-0.00286985		0.190081	0.657787		0.345553	-0.0321979		0.174717	0.591788
0.406469	0.033944		0.187561	0.659821		0.388796	-3.60311e-05		0.190785	0.660773		0.349309	-0.0142509		0.175424	0.591774
0.410839	0.0261179		0.188072	0.66121		0.392977	-0.0203499		0.19143	0.665465		0.353065	0.00104548		0.17594	0.591748
0.41521	0.022267		0.188756	0.662391		0.397157	-0.00487242		0.192196	0.668433		0.356821	0.0371601		0.176606	0.591281
0.41958	0.0202378		0.18948	0.661956		0.401338	0.0181891		0.192984	0.669921		0.360577	0.0448298		0.177205	0.591918
0.423951	0.00515153		0.190226	0.661742		0.405518	0.0559605		0.193647	0.673047		0.364333	0.037343		0.177856	0.59481
0.428322	-0.00155711		0.19083	0.663784		0.409699	0.0410174		0.194239	0.676107		0.368089	0.016535		0.178452	0.595429
0.432692	-0.00249237		0.191529	0.667545		0.41388	0.00747244		0.194825	0.679399		0.371845	-0.00527705		0.179019	0.601404
0.437063	-0.0173502		0.192139	0.666484		0.41806	0.019919		0.195404	0.681396		0.375601	-0.00273826		0.179636	0.606432
0.441434	-0.022853		0.192878	0.661491		0.422241	0.0194215		0.195962	0.686099		0.379357	0.0480011		0.180202	0.611979
0.445804	0.000191576		0.193532	0.658388		0.426421	9.03808e-05		0.196698	0.690075		0.383113	0.0955952		0.180775	0.620404
0.450175	-0.00164182		0.194216	0.658064		0.430602	-0.0082359		0.197211	0.693485		0.386869	0.0608998		0.181449	0.621975
0.454545	-0.00741384		0.194839	0.655049		0.434783	-0.0198745		0.197891	0.695412		0.390625	0.0212657		0.182065	0.633015
0.458916	-0.00832854		0.195413	0.656505		0.438963	-0.0176075		0.198605	0.69489		0.394381	-0.00602862		0.182664	0.636424
0.463287	-0.0174465		0.195922	0.653275		0.443144	-0.017791		0.199389	0.696024		0.398137	-0.0287489		0.183175	0.639679
0.467657	-0.0129132		0.196428	0.653935		0.447324	-0.0165512		0.200009	0.696505		0.401893	-0.01126		0.183724	0.643986
0.472028	0.00218928		0.196963	0.654339		0.451505	-0.0145393		0.200659	0.698622		0.405649	-0.0177041		0.184229	0.655452
0.476399	0.00295949		0.197659	0.65498		0.455686	-0.00452265		0.201289	0.698615		0.409405	-0.0326646		0.184769	0.664716
0.480769	-0.0213955		0.198231	0.656329		0.459866	0.0178585		0.201872	0.696907		0.413161	-0.0133975		0.185322	0.670522
			0.198832	0.655596		0.464047	0.0359377		0.202454	0.695528		0.416917	0.000951634		0.185918	0.675093
			0.199385	0.660424		0.468227	0.0449303		0.203003	0.693189		0.420673	0.0185446		0.186526	0.678459
			0.19998	0.659298		0.472408	0.0370911		0.20363	0.69616		0.424429	0.0339924		0.187248	0.687381
			0.200665	0.659548		0.476589	0.0261061		0.204106	0.694268		0.428185	0.0248551		0.187799	0.691072
			0.201216	0.65904		0.480769	0.0129007		0.204585	0.694385		0.431941	0.00475025		0.188331	0.693176
			0.201869	0.658129					0.205179	0.689058		0.435697	0.0158668		0.188972	0.696022
			0.202477	0.660299					0.20577	0.689598		0.439453	0.0109074		0.189396	0.696861
			0.202975	0.659817					0.206406	0.689605		0.443209	-0.0109382		0.189799	0.699485
			0.203521	0.660178					0.206998	0.689602		0.446965	0.00610619		0.190191	0.699615
			0.204052	0.656183					0.207479	0.688587		0.450721	0.0204929		0.190691	0.696551
			0.204592	0.65841					0.208113	0.687878		0.454477	0.00535884		0.191248	0.693449
			0.205217	0.658801					0.208756	0.689639		0.458233	0.00257252		0.191823	0.689082
			0.205751	0.66193					0.209264	0.688699		0.461989	0.0323764		0.192269	0.684391
			0.206322	0.661709					0.209772	0.687032		0.465745	0.0363588		0.192754	0.681135
			0.206851	0.664225					0.210439	0.685878		0.469501	0.0135245		0.193317	0.674987
			0.207334	0.666489					0.211034	0.683164		0.473257	-0.000894959		0.193864	0.67211
			0.207904	0.670462					0.211518	0.685352		0.477013	-0.0125963		0.19441	0.669216
			0.208459	0.67534					0.212045	0.683994		0.480769	-0.0081812		0.194956	0.665571
			0.209097	0.680294					0.212696	0.680516					0.195512	0.663917
			0.209644	0.686082					0.213465	0.681333					0.196024	0.660458
			0.21024	0.688961					0.213946	0.678046					0.196485	0.658623
			0.210775	0.689804					0.214344	0.675629					0.197025	0.656067
			0.211188	0.692533					0.214766	0.673214					0.19754	0.656052
			0.211642	0.699003					0.215207	0.672033					0.197982	0.657514
			0.212148	0.707534					0.215714	0.669231					0.198318	0.663501
			0.212651	0.709424					0.216355	0.665765					0.198835	0.667498
			0.213136	0.714226					0.216946	0.664626					0.199317	0.670617
			0.213623	0.715186					0.217355	0.660568					0.199983	0.673641
			0.214245	0.720422					0.217935	0.655433					0.200471	0.673113
			0.214774	0.719939					0.218493	0.651068					0.200964	0.672325
			0.215349	0.724088					0.218969	0.646828					0.201398	0.675676
			0.215774	0.720108					0.219455	0.643539					0.201816	0.676887
			0.21625	0.719365					0.219985	0.640957					0.202142	0.67885
			0.216755	0.716373					0.220524	0.634555					0.202637	0.680368
			0.217232	0.714756					0.220999	0.627328					0.203105	0.681379
			0.217775	0.713045					0.22152	0.62301					0.203612	0.678795
			0.218285	0.711732					0.221966	0.620937					0.204163	0.679872
			0.218712	0.706619					0.222473	0.619318					0.204578	0.680055
			0.219253	0.702848					0.222918	0.6131					0.205037	0.679027
			0.21979	0.696811					0.223474	0.604301					0.205596	0.679039
			0.22017	0.691991					0.223851	0.596843					0.206007	0.676769
			0.220598	0.690271					0.224403	0.590381					0.206429	0.676391
			0.22101	0.687104					0.224923	0.585916					0.206798	0.67397
			0.221581	0.682467					0.225499	0.58157					0.207309	0.670633
			0.222098	0.68354					0.225914	0.575767					0.207682	0.668617
			0.222663	0.683704					0.226453	0.571706					0.208065	0.665845
			0.223184	0.683283					0.227024	0.567448					0.208535	0.665481
			0.22366	0.679274					0.227464	0.561698					0.208894	0.663751
			0.224126	0.670324					0.227949	0.560816					0.20933	0.659824
			0.224625	0.66246					0.228537	0.560972					0.209696	0.660363
			0.225029	0.655699					0.228993	0.551324					0.210246	0.658948
			0.225407	0.643854					0.229451	0.546718					0.210728	0.654894
			0.225872	0.639064					0.229819	0.5433					0.211183	0.656265
			0.226333	0.630303					0.230164	0.540072					0.211804	0.656823
			0.226756	0.623454					0.230531	0.536849					0.212194	0.656054
			0.227182	0.617659					0.230979	0.5284					0.21268	0.656242
			0.227626	0.617797					0.231507	0.52051					0.212998	0.657786
			0.228062	0.614419					0.23196	0.513973					0.213422	0.658135
			0.228476	0.609354					0.23244	0.50693					0.213802	0.65854
			0.228972	0.603414					0.232941	0.497646					0.214171	0.657353
			0.229421	0.599963					0.233457	0.491878					0.214565	0.657241
			0.229973	0.593535					0.23384	0.483626					0.215034	0.65661
			0.230424	0.59083					0.234222	0.477709					0.215424	0.655858
			0.230834	0.587379					0.234619	0.470943					0.215869	0.653948
			0.231221	0.584073					0.235035	0.461878					0.216269	0.652045
			0.231621	0.577586					0.235518	0.453483					0.216656	0.655118
			0.232046	0.572739					0.236058	0.446682					0.217129	0.654759
			0.232464	0.56728					0.236468	0.437254					0.217558	0.653282
			0.232867	0.563687					0.236938	0.430458					0.21792	0.655697
			0.233272	0.560558					0.237439	0.423672					0.218226	0.652473
			0.233804	0.554945					0.237885	0.415917					0.21864	0.654223
			0.234327	0.554188					0.238384	0.411809					0.219044	0.655042
			0.234737	0.548383					0.238904	0.406581					0.21954	0.651504
			0.235089	0.543678					0.239286	0.403907					0.219977	0.647215
			0.235516	0.539624					0.23967	0.402044					0.220245	0.64468
			0.235979	0.528108					0.240063	0.402644					0.220649	0.643149
			0.236487	0.522439					0.240533	0.394105					0.221053	0.641536
			0.237036	0.512615					0.240893	0.391301					0.221395	0.638844
			0.237422	0.49935					0.241324	0.386067					0.221784	0.638195
			0.23777	0.487919					0.241727	0.379717					0.222186	0.634246
			0.238147	0.483028					0.242179	0.375766					0.222543	0.636654
			0.238508	0.476991					0.242585	0.369413					0.222885	0.637884
			0.238879	0.471765					0.242945	0.367039					0.223345	0.637817
			0.239215	0.466677					0.243329	0.359583					0.223688	0.637613
			0.239528	0.458759					0.243663	0.353835					0.22414	0.639261
			0.239999	0.450144					0.24407	0.345808					0.224547	0.639864
			0.24056	0.447385					0.244534	0.340252					0.224955	0.640071
			0.240933	0.443142					0.244934	0.33348					0.225253	0.644533
			0.241274	0.435826					0.245329	0.32576					0.225606	0.648104
			0.241627	0.428999					0.245821	0.319012					0.226008	0.647337
			0.242066	0.422347					0.246264	0.312085					0.226439	0.646551
			0.242443	0.416969					0.24668	0.305534					0.226826	0.643617
			0.242847	0.410191					0.247051	0.297071					0.227209	0.644513
			0.243281	0.401302					0.247511	0.28877					0.227584	0.646192
			0.243694	0.395699					0.247921	0.284886					0.227951	0.640694
			0.244054	0.390967					0.248289	0.279671					0.228368	0.636108
			0.244407	0.383546					0.248601	0.272025					0.22876	0.634295
			0.244792	0.380793					0.24897	0.263144					0.22909	0.631841
			0.2452	0.381433					0.249424	0.256574					0.229428	0.62333
			0.245662	0.379022					0.24983	0.251407					0.229764	0.613515
			0.246077	0.375896					0.250245	0.245046					0.230164	0.605631
			0.246512	0.375642					0.250605	0.240812					0.230531	0.602574
			0.246806	0.369771					0.250937	0.237816					0.23085	0.597589
			0.247152	0.368636					0.251353	0.228462					0.231209	0.585229
			0.247586	0.368213					0.251794	0.221551					0.231471	0.579267
			0.247931	0.365373					0.252284	0.217598					0.231839	0.57323
			0.248296	0.363903					0.252662	0.210982					0.232197	0.568466
			0.248711	0.363008					0.253086	0.204843					0.232599	0.562454
			0.249149	0.361542					0.253532	0.199243					0.232929	0.552129
			0.24956	0.359785					0.253873	0.194573					0.233262	0.543087
			0.249916	0.358435					0.254199	0.191348					0.233621	0.534299
			0.250348	0.357778					0.254473	0.185779					0.234007	0.52762
			0.25067	0.354345					0.254828	0.182497					0.23445	0.520065
			0.251058	0.352802					0.255218	0.177386					0.23475	0.517948
			0.251439	0.353637					0.255564	0.172252					0.235021	0.513942
			0.251827	0.349462					0.256011	0.169556					0.235478	0.511292
			0.252061	0.348423					0.256421	0.166443					0.235858	0.507328
			0.252429	0.347514					0.256851	0.160803					0.236169	0.504631
			0.252696	0.340351					0.257181	0.158077					0.236447	0.500528
			0.253076	0.339747					0.257498	0.155011					0.236714	0.497213
			0.253478	0.335701					0.257852	0.151911					0.237009	0.49507
			0.253851	0.335356					0.258286	0.152584					0.237352	0.493457
			0.254298	0.333512					0.258673	0.148381					0.237733	0.489491
			0.254698	0.333844					0.258989	0.145912					0.238049	0.485124
			0.255031	0.328266					0.259303	0.141005					0.238409	0.479119
			0.255426	0.321111					0.25967	0.139862					0.238772	0.470607
			0.255734	0.322983					0.260033	0.138966					0.239107	0.464104
			0.256098	0.31946					0.26035	0.135016					0.239431	0.460635
			0.256412	0.31751					0.260685	0.131695					0.239772	0.455665
			0.256781	0.317001					0.261033	0.13253					0.240175	0.453795
			0.257059	0.317697					0.261454	0.132498					0.240451	0.451639
			0.257481	0.318834					0.261798	0.132719					0.240852	0.445857
			0.25778	0.312244					0.262115	0.133115					0.241241	0.440205
			0.258086	0.311506					0.262461	0.132131					0.241527	0.436027
			0.258475	0.31208					0.262849	0.133723					0.241893	0.432635
			0.25876	0.309479					0.263248	0.136574					0.242158	0.430363
			0.259119	0.304971					0.263677	0.136268					0.24247	0.426784
			0.25953	0.304346					0.264102	0.13437					0.242812	0.422861
			0.259898	0.304344					0.264477	0.133558					0.243125	0.421963
			0.260314	0.303958					0.264744	0.137862					0.243361	0.419504
			0.260644	0.303371					0.265185	0.14048					0.243784	0.419845
			0.261016	0.303265					0.265554	0.142119					0.244185	0.41844
			0.261412	0.302528					0.265931	0.146614					0.244522	0.416717
			0.261783	0.301737					0.266317	0.147184					0.244837	0.417895
			0.26215	0.301148					0.266673	0.14797					0.245124	0.418404
			0.26248	0.297405					0.267	0.150481					0.245413	0.416041
			0.262721	0.295365					0.267267	0.150491					0.245678	0.415397
			0.26303	0.294652					0.267575	0.151946					0.246011	0.415732
			0.263333	0.29217					0.267915	0.154679					0.246392	0.414828
			0.263721	0.293902					0.268185	0.156385					0.246698	0.415572
			0.264049	0.295648					0.26851	0.15724					0.246948	0.414385
			0.264394	0.294408					0.2688	0.161518					0.247175	0.412571
			0.264763	0.300269					0.269148	0.167947					0.247469	0.415475
			0.265083	0.301975					0.26948	0.167773					0.247806	0.416975
			0.265457	0.301525					0.269778	0.167918					0.248144	0.413882
			0.265734	0.303388					0.27007	0.168206					0.248483	0.416178
			0.265989	0.301104					0.270436	0.169853					0.248765	0.417011
			0.266313	0.294659					0.270891	0.174219					0.249121	0.413274
			0.266682	0.292137					0.271212	0.173231					0.24944	0.412217
			0.267001	0.293331					0.271578	0.176192					0.249731	0.412958
			0.267318	0.292924					0.271939	0.178359					0.250024	0.412492
			0.267624	0.291177					0.272244	0.179228					0.250303	0.413507
			0.267975	0.291306					0.272531	0.182261					0.250539	0.41174
			0.268309	0.290648					0.272879	0.182438					0.2509	0.410826
			0.268603	0.288366					0.273205	0.182502					0.251265	0.40947
			0.268916	0.284935					0.27348	0.185463					0.251594	0.406787
			0.269281	0.279901					0.273841	0.186046					0.251907	0.403028
			0.269573	0.277676					0.274168	0.187538					0.252218	0.397178
			0.269963	0.274481					0.27451	0.188628					0.252482	0.394395
			0.270312	0.268876					0.274964	0.189727					0.252756	0.388349
			0.270649	0.267993					0.27528	0.191653					0.253052	0.386925
			0.270936	0.26785					0.275565	0.193543					0.253334	0.381559
			0.271243	0.262836					0.275859	0.191109					0.253606	0.376813
			0.271524	0.257949					0.276141	0.192039					0.253903	0.373353
			0.271893	0.254554					0.27644	0.189333					0.254191	0.367842
			0.272219	0.248171					0.276764	0.190406					0.25458	0.366138
			0.272549	0.245625					0.277152	0.189886					0.254838	0.362792
			0.2729	0.238631					0.277475	0.192109					0.255138	0.36004
			0.273181	0.233756					0.277768	0.191826					0.255485	0.35549
			0.273389	0.233667					0.278135	0.190452					0.255803	0.350367
			0.273715	0.226487					0.278506	0.190205					0.25604	0.347439
			0.274053	0.217851					0.278779	0.191766					0.256289	0.34258
			0.274349	0.208076					0.2791	0.190324					0.256569	0.337401
			0.274705	0.200228					0.279484	0.18715					0.256835	0.330945
			0.274986	0.192708					0.279729	0.189849					0.257251	0.325622
			0.27533	0.187233					0.280021	0.188943					0.257588	0.319448
			0.275619	0.186876					0.280298	0.188793					0.257907	0.316891
			0.275881	0.180156					0.280612	0.187462					0.258167	0.313571
			0.27615	0.173355					0.280951	0.186994					0.258414	0.303381
			0.27646	0.171453					0.28126	0.184494					0.258674	0.296055
			0.276734	0.164543					0.281584	0.18405					0.258979	0.290889
			0.276997	0.160562					0.281894	0.184544					0.259304	0.286039
			0.277266	0.157264					0.282176	0.180425					0.259648	0.281232
			0.277666	0.153876					0.282464	0.180342					0.259906	0.27179
			0.278067	0.150817					0.282749	0.178202					0.260127	0.264523
			0.278495	0.148291					0.283064	0.175269					0.260398	0.255962
			0.278809	0.145599					0.283421	0.17483					0.260639	0.249715
			0.279046	0.143415					0.283732	0.17505					0.260883	0.239965
			0.279381	0.140828					0.283982	0.174186					0.261122	0.231847
			0.279638	0.135322					0.284251	0.17406					0.261381	0.223634
			0.279956	0.133045					0.284613	0.170642					0.261651	0.219239
			0.280237	0.130838					0.284933	0.1669					0.261926	0.212733
			0.280539	0.128077					0.285247	0.164618					0.262231	0.204307
			0.280872	0.123619					0.285507	0.160671					0.262526	0.197082
			0.281185	0.117809					0.285883	0.158808					0.262816	0.192199
			0.281466	0.111291					0.2862	0.157168					0.263098	0.185536
			0.281741	0.108337					0.286501	0.155265					0.263419	0.176761
			0.281982	0.104988					0.286732	0.158367					0.263682	0.167056
			0.282243	0.0977411					0.286985	0.15411					0.263982	0.159482
			0.282501	0.0918104					0.287266	0.152943					0.264278	0.154484
			0.282783	0.0880349					0.287613	0.148841					0.264544	0.148218
			0.283064	0.0825777					0.28787	0.147641					0.264808	0.142165
			0.283359	0.0767534					0.288125	0.147048					0.265113	0.136224
			0.283594	0.0735803					0.288464	0.143483					0.265388	0.131558
			0.283918	0.0675261					0.288691	0.141641					0.265613	0.123324
			0.284238	0.0612158					0.288945	0.1403					0.265816	0.116537
			0.284546	0.0601847					0.289351	0.137488					0.266116	0.108952
			0.284891	0.0566217					0.289708	0.134687					0.266376	0.102867
			0.28512	0.0507735					0.289996	0.135799					0.266677	0.0956083
			0.285318	0.049489					0.290281	0.135344					0.266928	0.0889597
			0.285597	0.0442062					0.290619	0.132459					0.267229	0.0842449
			0.285893	0.0434727					0.29099	0.128397					0.267547	0.0782876
			0.286227	0.037242					0.291247	0.121873					0.267773	0.072532
			0.286508	0.0363439					0.2915	0.120295					0.268006	0.0692637
			0.286819	0.0329737					0.291772	0.117854					0.268242	0.0650157
			0.287107	0.0346912					0.292076	0.116964					0.268552	0.0628343
			0.287465	0.0332691					0.292449	0.11423					0.268838	0.058873
			0.287761	0.0301683					0.292723	0.110135					0.269055	0.0560521
			0.288076	0.0282686					0.292977	0.109155					0.269315	0.053983
			0.288336	0.0275816					0.293226	0.108267					0.269599	0.0522583
			0.288591	0.0248721					0.293486	0.107275					0.269867	0.0473821
			0.288828	0.0191103					0.293792	0.106666					0.270172	0.0435401
			0.289105	0.0152602					0.294091	0.105925					0.2704	0.0403083
			0.289459	0.0151817					0.294358	0.106826					0.270617	0.0388853
			0.289704	0.0117159					0.294659	0.106201					0.270898	0.0398551
			0.290007	0.00784389					0.294934	0.105439					0.27118	0.0391372
			0.290293	0.00932011					0.295206	0.103708					0.271518	0.0355907
			0.290567	0.00980238					0.295506	0.102567					0.271795	0.0336286
			0.290788	0.00678764					0.295766	0.102966					0.272041	0.0333926
			0.291051	0.00566593					0.295986	0.102047					0.27228	0.0332413
			0.291283	-0.000299805					0.296241	0.100313					0.272547	0.0352098
			0.291571	-0.00169284					0.296551	0.101407					0.27283	0.031069
			0.291889	-0.00319647					0.296845	0.1004					0.273149	0.0330574
			0.292188	-0.00611367					0.297167	0.097577					0.273398	0.0328293
			0.292481	-0.00739578					0.297423	0.0982156					0.273659	0.0298112
			0.292736	-0.00776077					0.297663	0.0975645					0.273885	0.0297511
			0.293054	-0.00702959					0.297915	0.0977662					0.274118	0.0295973
			0.293288	-0.0067689					0.298196	0.0965105					0.274317	0.030729
			0.293568	-0.00830506					0.298487	0.0965165					0.274539	0.0288147
			0.293859	-0.00663398					0.298709	0.0934098					0.274766	0.0295349
			0.294132	-0.00708992					0.298989	0.0889609					0.275023	0.0303331
			0.29446	-0.008058					0.299249	0.0873861					0.275283	0.030153
			0.294726	-0.0115054					0.29951	0.0867115					0.275551	0.0314262
			0.294942	-0.0143532					0.299776	0.0809551					0.275807	0.028839
			0.295201	-0.0172716					0.300051	0.0805394					0.276053	0.0265055
			0.295457	-0.0178173					0.300366	0.0790294					0.276308	0.0288097
			0.295704	-0.0181193					0.300673	0.0807121					0.276526	0.0274977
			0.295974	-0.0190268					0.300927	0.0778322					0.276817	0.0259609
			0.296254	-0.0171752					0.30127	0.0744509					0.277076	0.0280517
			0.2965	-0.0152024					0.301593	0.0735286					0.277302	0.0287913
			0.296744	-0.0175348					0.30185	0.0717416					0.277569	0.0260213
			0.297067	-0.0154834					0.302156	0.066388					0.277824	0.0244642
			0.297309	-0.0169216					0.302424	0.0641005					0.278071	0.0218508
			0.297547	-0.0168809					0.302702	0.0620512					0.278277	0.0200998
			0.297789	-0.0186831					0.302994	0.0607126					0.278507	0.0198202
			0.298032	-0.019748					0.303265	0.060228					0.278801	0.0179921
			0.298259	-0.0217412					0.303529	0.0568261					0.279007	0.019599
			0.298524	-0.0220786					0.303746	0.0564366					0.279245	0.0179656
			0.298784	-0.0261504					0.304018	0.0530893					0.279506	0.0186087
			0.299022	-0.0271132					0.30433	0.0546649					0.279765	0.0206149
			0.299295	-0.0274145					0.304571	0.0526897					0.280009	0.0213797
			0.29962	-0.0294984					0.304777	0.05054					0.280247	0.0210511
			0.299967	-0.0325168					0.304978	0.0494781					0.280495	0.0215428
			0.300235	-0.0371376					0.305273	0.0484729					0.280674	0.019956
			0.300449	-0.0386539					0.305521	0.051123					0.280879	0.0192887
			0.300688	-0.0380417					0.305769	0.0516208					0.281136	0.0206973
			0.300967	-0.0429571					0.306049	0.0484204					0.281396	0.0182595
			0.301221	-0.0450926					0.306346	0.0459732					0.281708	0.0168121
			0.301538	-0.0488081					0.306648	0.044371					0.281962	0.0150097
			0.301784	-0.0476659					0.306871	0.0418531					0.282182	0.0134191
			0.302009	-0.0483744					0.307091	0.0429943					0.28244	0.0120304
			0.302241	-0.0430586					0.307377	0.0427469					0.28268	0.0123614
			0.302473	-0.0408964					0.307637	0.0384294					0.282947	0.01038
			0.302742	-0.0390838					0.307901	0.0378098					0.283215	0.0109064
			0.302964	-0.0346761					0.308158	0.0369331					0.283457	0.0111338
			0.303199	-0.034623					0.308382	0.0338918					0.28372	0.0112481
			0.303408	-0.0319541					0.308608	0.0315329					0.283972	0.0124337
			0.303669	-0.0324962					0.308829	0.0290892					0.2842	0.0133105
			0.303995	-0.0298283					0.309154	0.0264558					0.284428	0.0113675
			0.304248	-0.025106					0.309415	0.0231686					0.284676	0.0135539
			0.304551	-0.0231407					0.309676	0.0235404					0.284938	0.0118484
			0.304865	-0.0220185					0.30995	0.022153					0.28515	0.010593
			0.305109	-0.0199005					0.310211	0.0210963					0.285339	0.0101545
			0.305332	-0.0210972					0.310498	0.0215653					0.285569	0.011833
			0.30561	-0.0184716					0.310702	0.0186263					0.285776	0.012049
			0.305846	-0.0165512					0.311049	0.018971					0.286022	0.0112506
			0.306091	-0.0113928					0.311324	0.0169511					0.286235	0.0137462
			0.306371	-0.00880666					0.31158	0.0147907					0.286472	0.0162523
			0.306616	-0.00318209					0.311821	0.0136709					0.286713	0.0172038
			0.306873	-0.0025276					0.312063	0.0122518					0.286967	0.0200978
			0.307144	-0.00201986					0.312326	0.0100268					0.28721	0.0199652
			0.30737	0.00353199					0.312525	0.00908994					0.287429	0.0212672
			0.307609	0.000951322					0.312771	0.00905318					0.287672	0.01987
			0.307866	0.00347718					0.312978	0.00998817					0.287874	0.0178251
			0.30804	0.00653721					0.31325	0.00962995					0.288149	0.0194407
			0.30832	0.00751773					0.313501	0.00632602					0.288313	0.0207876
			0.30859	0.0101253					0.313747	0.00668949					0.288627	0.0194735
			0.308842	0.0117118					0.313995	0.00534544					0.288851	0.0207205
			0.309061	0.0127328					0.314179	-0.000644538					0.28903	0.0200834
			0.309283	0.0162909					0.314403	-0.00379808					0.289233	0.0196144
			0.309532	0.0185212					0.314712	-0.00492919					0.289439	0.0201165
			0.30981	0.0177941					0.314896	-0.00447341					0.289669	0.0167029
			0.310028	0.0206966					0.315141	-0.00509561					0.28993	0.0176034
			0.310276	0.0218086					0.315427	-0.00933785					0.290171	0.0170715
			0.310485	0.022709					0.315743	-0.00987145					0.290449	0.0162072
			0.310663	0.0254653					0.316007	-0.00883694					0.290664	0.0180103
			0.310897	0.0274849					0.316201	-0.00929797					0.29084	0.0216316
			0.311102	0.0290005					0.316472	-0.00660631					0.291049	0.0231139
			0.311381	0.0301826					0.316762	-0.00597447					0.291297	0.023179
			0.3116	0.0317324					0.316993	-0.00812696					0.291557	0.0259531
			0.311825	0.034412					0.317263	-0.0105499					0.291841	0.0292776
			0.312007	0.0369096					0.317519	-0.0112791					0.292039	0.0299662
			0.312263	0.036818					0.317784	-0.0113976					0.292243	0.0317222
			0.312569	0.0394092					0.318021	-0.011521					0.292442	0.0325814
			0.312869	0.0390611					0.318244	-0.0124119					0.292664	0.0337895
			0.313107	0.0390305					0.318497	-0.0102479					0.292829	0.0343472
			0.313357	0.0366598					0.318729	-0.00953549					0.293057	0.0347132
			0.313554	0.0377325					0.318976	-0.00988202					0.29323	0.0370853
			0.313796	0.0393419					0.319214	-0.0051817					0.293462	0.0393694
			0.314067	0.0395215					0.319476	-0.00369242					0.293714	0.0367845
			0.31428	0.0392322					0.319712	-0.00432109					0.293931	0.0359844
			0.314533	0.0358707					0.319954	-0.0037413					0.294227	0.0366324
			0.314768	0.0394419					0.320223	-0.00323595					0.294419	0.0382049
			0.315035	0.0376687					0.320441	-0.00328958					0.294671	0.0402569
			0.31529	0.0395095					0.320674	-0.00452796					0.29492	0.0432578
			0.315536	0.0403869					0.320853	-0.0058131					0.295105	0.0428179
			0.315797	0.0396384					0.321067	-0.00731445					0.295311	0.0424507
			0.316058	0.0346116					0.321314	-0.0081055					0.295541	0.042862
			0.316275	0.0348996					0.32155	-0.00844824					0.295743	0.0456243
			0.316505	0.0360625					0.321779	-0.00931613					0.295944	0.0468248
			0.316729	0.0355653					0.322021	-0.00875063					0.296158	0.0462204
			0.316884	0.0354388					0.322229	-0.011423					0.296415	0.0443626
			0.317133	0.0313266					0.322517	-0.0113283					0.296621	0.0468553
			0.317403	0.0323238					0.322758	-0.0108449					0.296786	0.0449354
			0.317604	0.0343259					0.322964	-0.00906914					0.296995	0.0460735
			0.31786	0.034066					0.32319	-0.00929178					0.297218	0.047619
			0.318115	0.0332344					0.323445	-0.00782495					0.297417	0.0487065
			0.318351	0.034088					0.323694	-0.00805688					0.297636	0.0492104
			0.31858	0.0323331					0.323921	-0.00724595					0.297867	0.0511991
			0.318824	0.0321712					0.324165	-0.00659357					0.298119	0.0525411
			0.319081	0.0314861					0.324481	-0.00596863					0.298353	0.0542695
			0.319301	0.031014					0.324674	-0.00534976					0.298596	0.0519923
			0.319527	0.0291942					0.324894	-0.00710535					0.298844	0.0526601
			0.31977	0.0270529					0.325159	-0.00827957					0.299056	0.0535631
			0.320004	0.0240865					0.325359	-0.00638615					0.299213	0.0545484
			0.320177	0.0227563					0.325555	-0.00425191					0.299402	0.0565426
			0.320442	0.0207227					0.325817	-0.00388382					0.299639	0.0564691
			0.320616	0.0191522					0.325977	-0.00517425					0.299907	0.0563668
			0.320794	0.0190163					0.326125	-0.00327513					0.300129	0.0559602
			0.320967	0.015871					0.326319	-0.00145142					0.300345	0.0535316
			0.321171	0.0129008					0.326618	-0.00264867					0.300501	0.0542831
			0.321413	0.00879145					0.32689	-0.00536031					0.300708	0.0528482
			0.321708	0.00393639					0.327129	-0.00320108					0.300955	0.0531612
			0.32192	0.00519567					0.327362	-0.00486201					0.301147	0.0547004
			0.322096	0.00542581					0.327653	-0.00678071					0.301406	0.0535327
			0.322373	0.00476426					0.327871	-0.00700511					0.301682	0.0500409
			0.322599	0.000667853					0.328093	-0.00862806					0.301939	0.0469651
			0.322833	-0.000154017					0.328318	-0.0086473					0.302141	0.045724
			0.322999	-0.00314599					0.328593	-0.0108187					0.302319	0.045233
			0.323208	-0.00526963					0.328814	-0.00935871					0.302538	0.0413977
			0.323429	-0.00622786					0.329087	-0.0110292					0.302704	0.036878
			0.323673	-0.00791054					0.329304	-0.0118631					0.302909	0.0352183
			0.323976	-0.010792					0.329494	-0.0123958					0.303089	0.0309237
			0.324268	-0.0107397					0.32972	-0.0140186					0.30327	0.0282169
			0.324504	-0.00925105					0.32995	-0.0141004					0.303437	0.0258456
			0.324724	-0.0108044					0.330155	-0.0157061					0.303633	0.0228396
			0.324984	-0.0136211					0.330376	-0.0143494					0.303814	0.0202805
			0.325207	-0.0103532					0.330605	-0.0145396					0.30404	0.0178587
			0.325421	-0.00983408					0.330852	-0.0166729					0.304227	0.016809
			0.325603	-0.00855578					0.33112	-0.0186458					0.304464	0.0158603
			0.32582	-0.0076442					0.331324	-0.0174316					0.304659	0.0155402
			0.326029	-0.00880903					0.331587	-0.0203674					0.304865	0.0120818
			0.326258	-0.0113247					0.331818	-0.0223708					0.305067	0.00780131
			0.326419	-0.0116152					0.332096	-0.0246583					0.305256	0.00823355
			0.326584	-0.0102042					0.3323	-0.0246827					0.305441	0.00438416
			0.326863	-0.0129859					0.332527	-0.0250745					0.305634	0.000506303
			0.327095	-0.0120066					0.332675	-0.0266075					0.305821	-0.0014489
			0.327296	-0.012731					0.332851	-0.0278563					0.306033	-0.00363744
			0.327516	-0.0132129					0.333025	-0.0279194					0.306272	-0.00486576
			0.327677	-0.0149312					0.333243	-0.0274852					0.306505	-0.00780188
			0.327865	-0.0173924					0.333487	-0.0282971					0.306765	-0.00900347
			0.328114	-0.0195637					0.333736	-0.0284577					0.306959	-0.0109378
			0.328337	-0.0196132					0.333902	-0.0289244					0.30715	-0.0126501
			0.328537	-0.020503					0.334099	-0.0315926					0.307329	-0.0135353
			0.328787	-0.0179267					0.3343	-0.0322082					0.307578	-0.0163071
			0.328953	-0.0179085					0.334525	-0.0317819					0.307755	-0.0177387
			0.329188	-0.0162629					0.334778	-0.0305228					0.307948	-0.0209257
			0.329395	-0.0206993					0.334964	-0.0309162					0.3082	-0.024431
			0.329663	-0.0232888					0.335232	-0.0314236					0.308387	-0.028981
			0.329866	-0.0259628					0.335503	-0.0316779					0.308533	-0.0311984
			0.330131	-0.0240491					0.335756	-0.0304685					0.308703	-0.0356136
			0.330293	-0.0232201					0.335945	-0.0301419					0.308889	-0.0382178
			0.330475	-0.0251163					0.336138	-0.0302549					0.309097	-0.0414392
			0.330724	-0.0213812					0.336288	-0.0290898					0.309301	-0.0385145
			0.330937	-0.0215801					0.336513	-0.031449					0.30953	-0.0387219
			0.331132	-0.0217682					0.336732	-0.0317728					0.309714	-0.0410619
			0.331366	-0.0201084					0.33697	-0.0290708					0.309929	-0.0435823
			0.331542	-0.0195714					0.337192	-0.0291751					0.310136	-0.0447242
			0.331794	-0.0182379					0.337434	-0.0306052					0.310306	-0.0478327
			0.332076	-0.0187709					0.337678	-0.0295829					0.31052	-0.048526
			0.332324	-0.0198961					0.337853	-0.0262158					0.310791	-0.0493712
			0.332538	-0.0220262					0.338111	-0.0256023					0.311003	-0.0486746
			0.332753	-0.0200733					0.338319	-0.02596					0.311187	-0.0457974
			0.332923	-0.0200067					0.338537	-0.0263789					0.311376	-0.0464886
			0.333146	-0.0178656					0.338724	-0.0232151					0.311567	-0.0468116
			0.333327	-0.0157342					0.33898	-0.0216728					0.311781	-0.0481033
			0.33356	-0.0145087					0.339216	-0.0209334					0.311948	-0.0516567
			0.333819	-0.015118					0.339403	-0.0209513					0.312135	-0.0555767
			0.334014	-0.0160799					0.339658	-0.0231111					0.312378	-0.0572505
			0.334192	-0.0146447					0.339859	-0.0232974					0.312593	-0.0556341
			0.334395	-0.0112532					0.340048	-0.0221949					0.312792	-0.056854
			0.334592	-0.0114767					0.340236	-0.0223198					0.312972	-0.0592695
			0.334812	-0.00886904					0.340446	-0.0224222					0.313169	-0.0583808
			0.334994	-0.00682508					0.340694	-0.0217141					0.313364	-0.0596507
			0.335221	-0.00330468					0.340903	-0.0196206					0.313533	-0.0609978
			0.335501	-0.00122212					0.341115	-0.01968					0.313725	-0.0618351
			0.335688	-0.00156856					0.341302	-0.0200953					0.313915	-0.0617142
			0.335849	0.00256967					0.3415	-0.0196311					0.31413	-0.0623983
			0.335996	0.0053356					0.341705	-0.0188758					0.314273	-0.0634916
			0.336209	0.00291512					0.341936	-0.0193873					0.314425	-0.0645681
			0.336362	0.00415953					0.342128	-0.0210127					0.314627	-0.062054
			0.336544	0.0061418					0.342345	-0.0209685					0.31482	-0.060585
			0.336755	0.00860163					0.342566	-0.0215742					0.315074	-0.061574
			0.336968	0.00944408					0.342768	-0.0213065					0.315253	-0.0625986
			0.337198	0.00891243					0.34298	-0.0207555					0.315471	-0.0626597
			0.33742	0.00796942					0.343167	-0.0209055					0.315664	-0.0642672
			0.337679	0.00712209					0.343376	-0.0191867					0.315856	-0.0641465
			0.337934	0.0082153					0.343614	-0.018054					0.316054	-0.0622266
			0.33816	0.0103325					0.343807	-0.0160967					0.316283	-0.0611897
			0.33838	0.00929713					0.344014	-0.0147883					0.31644	-0.0611213
			0.338574	0.00766394					0.34423	-0.0134427					0.316656	-0.0596626
			0.338736	0.00886807					0.344451	-0.0127169					0.31686	-0.062373
			0.338913	0.0106249					0.344615	-0.0108802					0.317046	-0.0611913
			0.339071	0.0151113					0.34484	-0.0120447					0.317229	-0.0595836
			0.339313	0.0155192					0.345033	-0.0112249					0.317416	-0.0568516
			0.339494	0.0146739					0.345212	-0.0105686					0.317556	-0.0554827
			0.339693	0.0166302					0.345411	-0.0106843					0.317769	-0.0536683
			0.339874	0.0157876					0.345602	-0.0110612					0.317942	-0.056821
			0.340092	0.014153					0.345831	-0.0097085					0.31813	-0.0566157
			0.340319	0.0145207					0.346019	-0.00960467					0.31832	-0.0562793
			0.340543	0.014351					0.346208	-0.0110935					0.318542	-0.055033
			0.340736	0.0142267					0.346384	-0.0104872					0.318744	-0.0559482
			0.340956	0.0148286					0.346632	-0.0105638					0.318936	-0.053548
			0.341149	0.0125483					0.346937	-0.00892108					0.319097	-0.0519298
			0.341344	0.0134681					0.347159	-0.00873509					0.319283	-0.0515976
			0.341555	0.014119					0.347384	-0.00824695					0.319472	-0.0512477
			0.34173	0.0130979					0.347605	-0.0101326					0.319671	-0.0506151
			0.341904	0.0130078					0.347778	-0.00846516					0.31985	-0.0509585
			0.342086	0.011529					0.348005	-0.00924443					0.32004	-0.0490243
			0.34226	0.0113406					0.348287	-0.0112065					0.3202	-0.047232
			0.342479	0.0136878					0.348487	-0.0121555					0.320343	-0.043556
			0.342697	0.0117695					0.34869	-0.012038					0.320486	-0.0444169
			0.342897	0.016055					0.348869	-0.0117112					0.320687	-0.0427382
			0.343098	0.0185501					0.348975	-0.0129854					0.320899	-0.0427625
			0.343283	0.01549					0.349173	-0.01154					0.321065	-0.0465197
			0.343492	0.0136087					0.349412	-0.00850068					0.321249	-0.0465566
			0.343714	0.0122655					0.349589	-0.00759556					0.321446	-0.0450823
			0.343859	0.014938					0.349795	-0.00879513					0.321665	-0.0435731
			0.344021	0.0157488					0.349985	-0.00918617					0.321853	-0.0443396
			0.344225	0.0168535					0.350178	-0.00898247					0.321991	-0.0464895
			0.34443	0.0171739					0.350378	-0.0102879					0.322204	-0.0437534
			0.344696	0.0176161					0.350558	-0.0108133					0.32238	-0.0411573
			0.344989	0.0179324					0.350731	-0.011624					0.322567	-0.040592
			0.345234	0.0189034					0.350917	-0.0117734					0.322773	-0.038213
			0.34548	0.0180256					0.351069	-0.0124065					0.322995	-0.0372052
			0.345628	0.0165741					0.351253	-0.0117876					0.323181	-0.0359421
			0.345791	0.017475					0.351411	-0.0134373					0.323363	-0.0343035
			0.345929	0.0156707					0.351643	-0.0151843					0.323571	-0.0324043
			0.346112	0.0136617					0.351802	-0.0153738					0.323739	-0.0319658
			0.346271	0.0135709					0.352044	-0.014712					0.323913	-0.0311257
			0.346445	0.0130678					0.352317	-0.016166					0.324105	-0.031121
			0.346621	0.0113632					0.352538	-0.0165985					0.32427	-0.0308989
			0.346824	0.0116647					0.352731	-0.0157126					0.32441	-0.0302036
			0.347006	0.00986927					0.352909	-0.0151681					0.324595	-0.0280376
			0.347201	0.0074411					0.353095	-0.0147125					0.324775	-0.0277369
			0.347412	0.00481555					0.353306	-0.0154932					0.324971	-0.0264628
			0.347629	0.00554128					0.353523	-0.0155102					0.325159	-0.0244875
			0.34787	0.0054049					0.35374	-0.0141394					0.325336	-0.0237226
			0.348094	0.0055609					0.35389	-0.0137805					0.325532	-0.0235276
			0.348249	0.00565739					0.354095	-0.0141611					0.325727	-0.025405
			0.348404	0.0046302					0.35433	-0.0143536					0.325854	-0.0232247
			0.348578	0.00320407					0.354548	-0.0135488					0.326031	-0.0239096
			0.348746	-0.00165866					0.354724	-0.0132865					0.326257	-0.0227388
			0.348952	-0.00127579					0.354918	-0.0135047					0.326406	-0.0210416
			0.349195	-0.0029025					0.355122	-0.0114963					0.326565	-0.0217662
			0.349454	-0.00407063					0.355293	-0.0106753					0.326733	-0.0200915
			0.34968	-0.00378019					0.355485	-0.00916138					0.326938	-0.01806
			0.349847	-0.00496594					0.355635	-0.00981165					0.327129	-0.0183513
			0.350038	-0.00336703					0.355906	-0.0082876					0.327286	-0.0181842
			0.3502	-0.00485482					0.356141	-0.00604143					0.327416	-0.0176352
			0.350389	-0.00672805					0.356364	-0.00487086					0.327594	-0.0168933
			0.350577	-0.00761239					0.356534	-0.00691124					0.327796	-0.0155615
			0.350741	-0.00681166					0.356737	-0.00605021					0.327968	-0.0144643
			0.350953	-0.009542					0.35696	-0.00485969					0.328168	-0.0116094
			0.351153	-0.0104838					0.357123	-0.00498071					0.328413	-0.0145262
			0.351327	-0.0111959					0.357278	-0.00456864					0.328612	-0.0120276
			0.351517	-0.0107052					0.357437	-0.00527625					0.328811	-0.0118901
			0.351746	-0.0106615					0.357633	-0.0046828					0.329022	-0.0102878
			0.35196	-0.0110794					0.35781	-0.00410436					0.329191	-0.00804879
			0.352139	-0.0129062					0.358008	-0.00459696					0.329347	-0.00650053
			0.352321	-0.0100474					0.358253	-0.00487057					0.329539	-0.00574811
			0.352487	-0.0113904					0.35842	-0.00382371					0.329708	-0.00636949
			0.352653	-0.00999414					0.358559	-0.00440624					0.329917	-0.00894003
			0.352826	-0.0102637					0.35876	-0.00236754					0.330095	-0.00806136
			0.352981	-0.00985714					0.358942	-0.00266671					0.330264	-0.00698275
			0.353124	-0.0114776					0.359094	-0.00283227					0.33047	-0.00611601
			0.353288	-0.0118996					0.359292	-0.0033329					0.330612	-0.00621428
			0.3535	-0.0130147					0.35951	-0.00422394					0.330772	-0.00299604
			0.353675	-0.0124098					0.359735	-0.00401246					0.33098	5.61574e-05
			0.353853	-0.0119306					0.35992	-0.00339801					0.331182	0.00171145
			0.35404	-0.0109267					0.360152	-0.00219788					0.331348	0.000406769
			0.354208	-0.0129791					0.36029	-0.00389446					0.331491	0.000260246
			0.354371	-0.011424					0.360445	-0.00424446					0.33166	0.00186508
			0.354541	-0.0126824					0.360641	-0.00346629					0.331804	0.00124449
			0.354816	-0.0125825					0.360857	-0.0038721					0.331941	0.00161882
			0.355033	-0.0151907					0.361043	-0.00379873					0.332097	0.00350542
			0.355193	-0.0169323					0.361217	-0.00277497					0.332282	0.00307048
			0.355398	-0.0156895					0.361395	-0.00258725					0.33244	0.0025232
			0.355611	-0.0182944					0.36165	-0.00143353					0.332642	0.00355497
			0.355785	-0.0205177					0.361841	-0.00127332					0.332795	0.0039118
			0.355967	-0.0202042					0.362044	-0.000747152					0.332939	0.00497786
			0.356141	-0.0198048					0.362214	0.000365823					0.333075	0.00457397
			0.356285	-0.0209437					0.362399	0.00121484					0.333236	0.0039077
			0.356443	-0.0219507					0.362574	0.00275965					0.333382	0.00638282
			0.356611	-0.0220274					0.36273	0.000676777					0.333551	0.00733132
			0.356881	-0.0205227					0.362929	0.000909519					0.333756	0.00633554
			0.357048	-0.0193665					0.363098	0.000923373					0.333928	0.00710427
			0.357254	-0.0190264					0.363304	0.00130242					0.334085	0.00692122
			0.357446	-0.0193518					0.363481	0.00192641					0.334284	0.00673405
			0.357608	-0.0189602					0.363664	0.00226205					0.334435	0.00685375
			0.357775	-0.0175756					0.363892	0.00110872					0.334561	0.00656265
			0.357969	-0.0176146					0.364058	0.00127283					0.334733	0.00533652
			0.358195	-0.0169911					0.364225	0.000224367					0.33494	0.00667616
			0.358376	-0.0167574					0.364398	0.000610145					0.335139	0.00766425
			0.358602	-0.0161415					0.364571	0.00226291					0.335299	0.00671478
			0.358748	-0.0173735					0.364804	0.00233991					0.335438	0.00704733
			0.358897	-0.0183641					0.365004	0.00315807					0.335669	0.00694958
			0.359079	-0.019086					0.365155	0.00311482					0.335909	0.00692266
			0.35924	-0.0198146					0.365375	0.00338398					0.336101	0.00847938
			0.359432	-0.0187845					0.36559	0.00262227					0.336291	0.0102862
			0.359598	-0.0201428					0.365764	0.00340308					0.336425	0.00973362
			0.359796	-0.0197744					0.365909	0.00468804					0.336574	0.0104747
			0.359997	-0.0207486					0.366106	0.00536221					0.336744	0.0104503
			0.360196	-0.0219141					0.366261	0.00630041					0.336896	0.0106122
			0.360402	-0.019725					0.366451	0.00586014					0.337052	0.00978345
			0.360575	-0.0181569					0.366619	0.0065483					0.337219	0.0109123
			0.360771	-0.0164529					0.366767	0.00628181					0.337377	0.0106729
			0.360941	-0.0166506					0.366947	0.00668521					0.337549	0.00889625
			0.361091	-0.014702					0.367162	0.00580627					0.337702	0.00970468
			0.361267	-0.0141015					0.367337	0.00649405					0.337858	0.00851876
			0.361463	-0.0121172					0.367548	0.00883163					0.338037	0.00686254
			0.361649	-0.0126136					0.367758	0.00903932					0.338216	0.00555505
			0.361828	-0.00921798					0.367947	0.0105901					0.338377	0.00429211
			0.361993	-0.0100884					0.368179	0.0100263					0.338541	0.00336425
			0.362225	-0.0101868					0.368344	0.0117767					0.338741	0.00226344
			0.362454	-0.00930371					0.368522	0.0123764					0.338898	0.00237026
			0.362614	-0.0102058					0.368683	0.00910945					0.339084	0.00354931
			0.36279	-0.00930173					0.368862	0.00800628					0.339217	0.00338246
			0.362926	-0.0101881					0.369008	0.00843222					0.339392	0.004626
			0.363108	-0.011755					0.369188	0.00886529					0.33956	0.00515149
			0.363257	-0.0115375					0.369394	0.00893778					0.339691	0.00584935
			0.363425	-0.00940162					0.369528	0.00883477					0.339857	0.00561048
			0.363568	-0.00942692					0.369726	0.00897006					0.340045	0.0051379
			0.363759	-0.00896988					0.3699	0.0105437					0.340267	0.00467314
			0.363932	-0.0110903					0.370075	0.0105816					0.340453	0.00408197
			0.364092	-0.0112221					0.370239	0.0113813					0.340598	0.0029154
			0.36425	-0.0108941					0.370394	0.0117414					0.340736	0.00135673
			0.364429	-0.0105261					0.370529	0.01187					0.340924	0.000745796
			0.364618	-0.00897117					0.370772	0.0114801					0.341079	0.000205706
			0.364824	-0.00825521					0.370974	0.0124956					0.341254	-0.000634676
			0.364997	-0.00944725					0.371148	0.0118957					0.341431	-0.000231175
			0.365148	-0.00862786					0.371325	0.0134366					0.341582	-0.00171133
			0.365317	-0.00803973					0.371534	0.0134596					0.341737	-0.00319288
			0.365495	-0.0101829					0.371758	0.0135337					0.341902	-0.00268606
			0.365703	-0.0101941					0.371923	0.012114					0.342086	-0.00354603
			0.365891	-0.00841797					0.372112	0.0142075					0.342283	-0.00548749
			0.366068	-0.00627683					0.37224	0.0141141					0.342449	-0.00572719
			0.366237	-0.00697687					0.372349	0.0134094					0.342581	-0.00619237
			0.366385	-0.00640736					0.372502	0.0119268					0.342707	-0.00635199
			0.366582	-0.00789912					0.372688	0.011488					0.342848	-0.00522735
			0.366739	-0.00905043					0.372891	0.0117229					0.342997	-0.00639852
			0.366932	-0.00904394					0.373071	0.0109632					0.343184	-0.0054009
			0.367084	-0.00904763					0.373252	0.00994799					0.343336	-0.0044378
			0.367232	-0.00534808					0.373447	0.00921427					0.343443	-0.00469233
			0.367366	-0.00522527					0.373612	0.00985342					0.343589	-0.00498756
			0.367554	-0.00427298					0.373806	0.00927847					0.343761	-0.00497703
			0.36772	-0.00468102					0.37402	0.00896736					0.343948	-0.00565184
			0.367877	-0.0053662					0.374169	0.00916577					0.344139	-0.00710597
			0.368046	-0.00581036					0.374376	0.00932309					0.344299	-0.0064772
			0.368213	-0.00700795					0.374548	0.00784857					0.34445	-0.00629943
			0.368354	-0.00575078					0.374688	0.00624307					0.344629	-0.00522214
			0.368537	-0.00445255					0.374827	0.00386858					0.344824	-0.00508324
			0.368726	-0.00493103					0.375005	0.00560684					0.345011	-0.00457968
			0.368917	-0.00510447					0.37518	0.00328299					0.345144	-0.00368702
			0.369118	-0.00187214					0.375403	0.00274713					0.345274	-0.00468953
			0.369291	-3.12895e-05					0.375575	0.00214547					0.34551	-0.00402142
			0.369518	-7.72911e-05					0.375751	0.0018398					0.345687	-0.00411722
			0.369678	0.000271275					0.3759	0.00139144					0.345884	-0.00437654
			0.36985	0.000327041					0.376109	0.000742946					0.346022	-0.00495021
			0.370028	0.000354743					0.376324	-0.000721781					0.346165	-0.0073405
			0.370165	-4.46595e-05					0.376559	-0.00130108					0.346306	-0.00796482
			0.370347	-0.00187404					0.376755	-0.0017203					0.346429	-0.00750779
			0.370516	-0.000701167					0.376908	-0.00453647					0.346567	-0.00542755
			0.370671	-0.000576207					0.377054	-0.0040381					0.346724	-0.00378333
			0.370899	-0.000852278					0.377225	-0.00507526					0.346881	-0.004836
			0.371035	-0.00132147					0.377411	-0.00450605					0.347007	-0.00556238
			0.371192	-0.00152455					0.377613	-0.00465084					0.347214	-0.00582614
			0.371373	-0.00202177					0.377777	-0.00484472					0.347408	-0.00453618
			0.371548	8.60515e-06					0.377899	-0.00597732					0.34758	-0.00392392
			0.371731	0.00038586					0.378057	-0.00663127					0.347754	-0.00557506
			0.371878	0.000291254					0.378243	-0.00612553					0.347912	-0.00574909
			0.372034	-0.000642436					0.378395	-0.00778667					0.348067	-0.00539561
			0.372215	0.000443262					0.378523	-0.00773493					0.348263	-0.00455419
			0.372391	-0.000334286					0.378689	-0.00823401					0.348446	-0.0047889
			0.372568	0.000389064					0.378861	-0.00827126					0.34857	-0.00542837
			0.372729	0.000163989					0.379035	-0.00710887					0.348718	-0.00424574
			0.3729	0.00283908					0.379191	-0.00698388					0.34884	-0.00488508
			0.373082	0.00288597					0.379375	-0.00718683					0.348956	-0.00527495
			0.373284	0.00366084					0.379535	-0.00665134					0.349096	-0.00528295
			0.373438	0.00428427					0.37969	-0.00880245					0.349257	-0.00482273
			0.373638	0.00557701					0.379859	-0.0080106					0.349415	-0.00424515
			0.37376	0.00456181					0.379996	-0.00890441					0.349585	-0.00488507
			0.373903	0.00358763					0.380165	-0.00878482					0.349731	-0.00538415
			0.37411	0.00328192					0.380281	-0.0101674					0.349883	-0.00610945
			0.374293	0.00258033					0.380438	-0.0111885					0.35001	-0.00716371
			0.374442	0.00178104					0.380609	-0.0101063					0.350131	-0.00722443
			0.374627	-0.000629128					0.380786	-0.00988025					0.35028	-0.00651784
			0.374815	0.00106755					0.380947	-0.00816184					0.350466	-0.00731554
			0.374945	0.00148145					0.381117	-0.00668078					0.350645	-0.00662059
			0.375118	0.00108505					0.381353	-0.00501313					0.35075	-0.00716039
			0.37527	0.00215582					0.381541	-0.00572065					0.350918	-0.00599305
			0.375417	0.00328037					0.381768	-0.0040468					0.351082	-0.00646354
			0.375598	0.0024185					0.381966	-0.00342737					0.351244	-0.007073
			0.375755	0.00221191					0.382135	-0.00171291					0.3514	-0.00564431
			0.375914	0.00320664					0.382331	-0.00136146					0.351513	-0.00579831
			0.376102	0.00158016					0.382483	-0.00096766					0.351675	-0.00585175
			0.376267	0.00067396					0.382628	-8.43131e-05					0.351793	-0.00584844
			0.376422	0.00226858					0.382805	0.00277608					0.351924	-0.00634103
			0.376571	0.001766					0.382954	0.00351383					0.352097	-0.00692668
			0.376729	0.00289818					0.383114	0.00369111					0.352275	-0.006681
			0.376905	0.00133783					0.383264	0.00414366					0.352468	-0.00731499
			0.377041	0.0031719					0.383398	0.0038083					0.352635	-0.00794266
			0.377234	0.00253441					0.383602	0.00419255					0.352791	-0.00835759
			0.377407	0.0021084					0.383784	0.00552274					0.352939	-0.00804342
			0.377559	0.000338784					0.383926	0.00669688					0.353097	-0.0082716
			0.377739	0.000664058					0.384082	0.0071454					0.353264	-0.00869721
			0.377898	0.00063173					0.384249	0.00900693					0.353458	-0.00956934
			0.378067	-0.00122821					0.38439	0.00964221					0.353655	-0.00954497
			0.378225	-0.000202106					0.384563	0.00925886					0.353829	-0.00964301
			0.378409	-0.000698205					0.3848	0.00928829					0.353969	-0.00948775
			0.378554	-0.000644646					0.385007	0.0109742					0.354133	-0.00964235
			0.378692	-0.00222846					0.385187	0.00986713					0.354263	-0.00960706
			0.37886	-0.00127645					0.385367	0.0102977					0.354402	-0.00919702
			0.379061	-0.00259399					0.385529	0.0104029					0.35456	-0.00945579
			0.379237	-0.0029013					0.385666	0.0114076					0.354682	-0.00952344
			0.37939	-0.00306024					0.385857	0.0108043					0.354814	-0.00903578
			0.379568	-0.00271497					0.386006	0.00949383					0.355017	-0.00913388
			0.379722	-0.00160628					0.386118	0.0110325					0.355148	-0.0102026
			0.379833	-0.00367064					0.386257	0.0117556					0.355306	-0.00984343
			0.379959	-0.00218101					0.386409	0.0122047					0.355479	-0.0101069
			0.380109	0.000482288					0.386602	0.0123147					0.355659	-0.0108918
			0.380255	0.00120907					0.386788	0.0129295					0.35581	-0.0107755
			0.380422	-0.000386457					0.386968	0.0147434					0.355951	-0.0103342
			0.380603	-0.00157608					0.387123	0.0166551					0.356069	-0.00931198
			0.380748	-0.00348855					0.387251	0.0177716					0.356196	-0.00951739
			0.380905	-0.00274478					0.387408	0.0181108					0.356377	-0.00938914
			0.381107	-0.00187164					0.387582	0.016881					0.356526	-0.00909702
			0.381291	-0.00266972					0.387763	0.0168465					0.356665	-0.00699499
			0.381489	-0.00330906					0.387895	0.0179211					0.356856	-0.00646081
			0.381651	-0.00309457					0.388069	0.0192649					0.356998	-0.00699102
			0.381772	-0.00250603					0.388229	0.0178676					0.357117	-0.00570998
			0.381919	-0.00238235					0.388375	0.0183959					0.357236	-0.00640758
			0.382078	-0.00192183					0.38855	0.0174446					0.357397	-0.00651839
			0.382232	-0.00288601					0.388735	0.0170456					0.357552	-0.00508003
			0.382377	-0.00220517					0.3889	0.0160753					0.357736	-0.00481567
			0.382566	-0.00171499					0.389078	0.0174195					0.357891	-0.0026624
			0.382727	-0.00099503					0.389198	0.0145295					0.358055	-0.00134507
			0.382869	-0.00132417					0.389384	0.0136837					0.358194	-6.00491e-05
			0.383023	0.000368012					0.389524	0.0133905					0.358319	0.000469192
			0.383198	-0.000173938					0.389716	0.0143608					0.35844	0.000659633
			0.383367	-0.000571135					0.389881	0.0140793					0.358615	-1.4622e-05
			0.38357	-0.00058685					0.390042	0.0149331					0.35878	0.000479329
			0.383697	-2.13532e-05					0.390217	0.0149518					0.358915	-0.00102517
			0.383862	0.000927895					0.390395	0.0149607					0.359071	-0.00197026
			0.383981	0.00217049					0.390515	0.0140385					0.359226	-0.00165523
			0.384146	0.00390957					0.390625	0.0133732					0.359385	-0.0025666
			0.384344	0.00515459					0.390771	0.0126021					0.359518	-0.0023849
			0.384492	0.00655242					0.390941	0.0105553					0.359623	-0.00268853
			0.384633	0.00723644					0.39109	0.00788693					0.359757	-0.00339201
			0.384817	0.00845673					0.391264	0.0074523					0.359942	-0.00335454
			0.385005	0.00821766					0.391391	0.00807425					0.3601	-0.00346476
			0.385146	0.00850687					0.391542	0.00814236					0.360232	-0.00282172
			0.385279	0.00843242					0.39169	0.00955744					0.360404	-0.0031204
			0.385451	0.00961671					0.391895	0.00962792					0.360558	-0.00287756
			0.385652	0.0112692					0.392133	0.010216					0.360735	-0.00250816
			0.385801	0.00832018					0.392335	0.00942201					0.360854	-0.00356535
			0.385931	0.00776029					0.392504	0.00820394					0.360956	-0.00405169
			0.386066	0.0074754					0.392662	0.00817811					0.361087	-0.005415
			0.386232	0.00570461					0.392842	0.00810694					0.361228	-0.00428648
			0.386386	0.00441063					0.392996	0.00659073					0.361375	-0.00515343
			0.386539	0.00315756					0.393162	0.00571892					0.361539	-0.00419669
			0.386679	0.00245242					0.393264	0.0041027					0.361711	-0.00488463
			0.386839	0.000440413					0.39343	0.00442834					0.361877	-0.00480178
			0.387	-0.000199596					0.393596	0.00573073					0.362021	-0.00608026
			0.387174	0.000156434					0.393744	0.0046799					0.362174	-0.00676013
			0.387362	-0.000148854					0.393949	0.00326249					0.362344	-0.00612967
			0.387488	0.00029376					0.394105	0.00231077					0.362487	-0.00523301
			0.387623	0.000527096					0.394259	0.00146884					0.362585	-0.00545583
			0.387818	0.00117578					0.394406	0.000226878					0.362706	-0.00551643
			0.387957	-0.000307477					0.394561	-0.00184953					0.362872	-0.00681895
			0.388085	9.31309e-06					0.394695	-0.00248222					0.363019	-0.00613814
			0.388277	0.00092655					0.394804	-0.00512274					0.363158	-0.00685374
			0.388433	8.35728e-05					0.394956	-0.0060533					0.363302	-0.0067377
			0.3886	-0.00044693					0.395114	-0.00734879					0.363423	-0.00731084
			0.388758	0.00147546					0.395284	-0.00735277					0.363588	-0.00761567
			0.38888	0.000622325					0.39548	-0.00905913					0.36371	-0.00674795
			0.389003	-0.000386651					0.395657	-0.0104255					0.363843	-0.00832143
			0.38918	-0.00170395					0.395795	-0.011005					0.364001	-0.0083092
			0.389349	-0.00307268					0.395944	-0.0114298					0.364167	-0.00722191
			0.389486	-0.00282548					0.396065	-0.0127814					0.364325	-0.00696053
			0.389663	-0.00548364					0.396183	-0.0121016					0.364447	-0.0080448
			0.389835	-0.00809008					0.396335	-0.0109208					0.364593	-0.00754574
			0.389985	-0.00653589					0.396524	-0.00999336					0.364745	-0.00709712
			0.390159	-0.00752292					0.396699	-0.0106983					0.364899	-0.00683817
			0.390307	-0.00861556					0.396842	-0.00913882					0.365077	-0.00622003
			0.390489	-0.0101728					0.397006	-0.0088762					0.365196	-0.00534306
			0.390659	-0.010682					0.397148	-0.00948208					0.365333	-0.00500438
			0.390813	-0.00882731					0.397294	-0.00869199					0.365469	-0.00579549
			0.390957	-0.0117606					0.397438	-0.00932009					0.365603	-0.00571652
			0.391066	-0.0120316					0.397595	-0.00962319					0.365727	-0.0058217
			0.391177	-0.013119					0.397719	-0.0118886					0.365851	-0.00634239
			0.391303	-0.0160383					0.397891	-0.0119178					0.365988	-0.00742263
			0.391425	-0.0187362					0.398017	-0.0120175					0.366148	-0.00779933
			0.391626	-0.0187552					0.398218	-0.0117625					0.366318	-0.00761301
			0.39176	-0.0205947					0.398355	-0.0106617					0.366463	-0.00764714
			0.391917	-0.0238533					0.398546	-0.0105946					0.366597	-0.00791615
			0.39208	-0.0246686					0.3987	-0.0112681					0.366748	-0.00853541
			0.392268	-0.0243416					0.398853	-0.012348					0.366878	-0.00899074
			0.39242	-0.0263715					0.398993	-0.0142132					0.367023	-0.00949547
			0.392545	-0.0258768					0.399144	-0.0147076					0.367156	-0.0100813
			0.392677	-0.0261925					0.399318	-0.0144486					0.367307	-0.0114844
			0.392843	-0.0258138					0.399499	-0.0144139					0.367445	-0.0111858
			0.393024	-0.0278113					0.399671	-0.0137824					0.367562	-0.011768
			0.39318	-0.0301759					0.399797	-0.0150484					0.36768	-0.010998
			0.393305	-0.032261					0.399931	-0.0145501					0.367837	-0.0108871
			0.393486	-0.0306293					0.400099	-0.0149892					0.367975	-0.0102919
			0.393606	-0.0305505					0.400246	-0.0160565					0.368115	-0.00952017
			0.393728	-0.0310861					0.400417	-0.016503					0.368272	-0.00941835
			0.393859	-0.0308694					0.400622	-0.0167183					0.368415	-0.00839225
			0.393985	-0.032419					0.40079	-0.0154258					0.36856	-0.00737596
			0.39412	-0.0314462					0.400942	-0.014286					0.368694	-0.00693909
			0.394302	-0.0298546					0.40111	-0.0142735					0.368842	-0.00544848
			0.394476	-0.0296994					0.401297	-0.012632					0.369069	-0.00464239
			0.394676	-0.0321597					0.401456	-0.0118918					0.36923	-0.00396454
			0.394863	-0.0325866					0.40159	-0.0114					0.36936	-0.00306654
			0.395047	-0.0324271					0.401739	-0.0115613					0.369477	-0.0017257
			0.395193	-0.0310173					0.401901	-0.0109331					0.369593	-0.00117122
			0.395397	-0.0299288					0.402082	-0.0089402					0.369735	0.000218961
			0.395564	-0.0299959					0.402232	-0.00604726					0.3699	0.00195458
			0.395679	-0.0299541					0.402376	-0.00421981					0.37	0.00236387
			0.395816	-0.029471					0.402488	-0.00421689					0.370144	0.00335577
			0.39593	-0.0331244					0.402617	-0.00284048					0.370311	0.00502296
			0.396074	-0.0326284					0.40276	-0.00148519					0.370487	0.00600302
			0.396241	-0.0308221					0.402906	-0.00190611					0.3706	0.00647057
			0.396371	-0.0298307					0.403053	-0.00240475					0.370747	0.00602668
			0.396519	-0.0284979					0.403182	-0.00334312					0.370909	0.00674384
			0.396672	-0.0254003					0.4033	-0.00212852					0.371063	0.00743673
			0.396839	-0.0235999					0.403415	-0.000992805					0.371189	0.00858502
			0.396954	-0.0198715					0.403583	-0.000839816					0.37133	0.00858642
			0.397065	-0.0165884					0.403739	-0.000670448					0.371472	0.00880365
			0.397202	-0.0144797					0.403945	-0.00158936					0.371603	0.0103582
			0.397365	-0.0126778					0.404083	-0.00204844					0.371715	0.0112062
			0.397518	-0.00639285					0.404209	-0.00291846					0.371837	0.0120275
			0.397654	-0.00474244					0.404362	-0.00309435					0.371983	0.0130908
			0.397793	-0.0029084					0.404543	-0.00214682					0.372127	0.0132464
			0.397959	-0.00113976					0.4047	-0.000555384					0.372267	0.0132999
			0.398086	0.00204242					0.404845	0.000892705					0.372417	0.0110421
			0.398206	0.00392186					0.404996	0.00193329					0.372546	0.0105141
			0.398339	0.00895293					0.405121	0.00381632					0.37267	0.00821988
			0.398496	0.00933639					0.405291	0.00284295					0.372784	0.00852223
			0.39863	0.0118762					0.405462	0.00289112					0.37293	0.00870168
			0.398794	0.0153285					0.4056	0.00483427					0.373046	0.00868288
			0.398945	0.0168592					0.40571	0.0035913					0.373189	0.0081515
			0.399051	0.017138					0.405864	0.00331615					0.373343	0.00866291
			0.399178	0.0179233					0.40603	0.00400253					0.373469	0.00912287
			0.399314	0.0155451					0.406193	0.00447171					0.373602	0.00886264
			0.399454	0.0121756					0.406337	0.00388673					0.373726	0.00889466
			0.399628	0.0112448					0.406477	0.00314889					0.373855	0.00909679
			0.399774	0.0112262					0.406616	0.00336006					0.373973	0.00863305
			0.399941	0.0134146					0.406782	0.00695592					0.374099	0.00892189
			0.400067	0.0119109					0.40693	0.00519935					0.374272	0.00917587
			0.400181	0.0112832					0.407068	0.00432882					0.374449	0.00989265
			0.400343	0.0105213					0.407239	0.00257406					0.374591	0.00918806
			0.400537	0.00995806					0.407392	0.00266676					0.374735	0.00931046
			0.40071	0.00939015					0.407514	0.00285759					0.37489	0.00916882
			0.400845	0.00681431					0.407679	0.0033957					0.375064	0.00813004
			0.400994	0.00718237					0.407836	0.00129428					0.375181	0.00852727
			0.401206	0.00576414					0.407996	0.00253694					0.375268	0.00862263
			0.40136	0.00502399					0.408151	0.00174217					0.375396	0.00920547
			0.40152	0.0084051					0.408288	0.00217488					0.375537	0.0090735
			0.401682	0.00693245					0.408417	0.00217154					0.375709	0.00912989
			0.401817	0.00852329					0.408554	0.00103481					0.375879	0.00963919
			0.401959	0.00774701					0.408681	0.00372455					0.375994	0.0110082
			0.402115	0.00944801					0.408794	0.00265828					0.376095	0.0111248
			0.402239	0.0095718					0.408942	0.00252646					0.3762	0.0116399
			0.402382	0.0107238					0.409108	0.00238556					0.376317	0.0124976
			0.402541	0.0115769					0.409242	0.00340218					0.376444	0.0121404
			0.402697	0.0136706					0.409388	0.00387396					0.376595	0.0118336
			0.402853	0.0131137					0.40955	0.00405785					0.376732	0.0125714
			0.403003	0.0110915					0.40971	0.00448134					0.37688	0.0125532
			0.40314	0.0129902					0.409838	0.00336303					0.377039	0.0121911
			0.403314	0.0127489					0.409971	0.00262884					0.377176	0.0116148
			0.403457	0.013385					0.410098	0.00458579					0.377294	0.0113865
			0.403594	0.0154218					0.410251	0.00525631					0.377425	0.0111703
			0.403741	0.0156735					0.410378	0.005482					0.377574	0.0116492
			0.403899	0.0170362					0.410524	0.0039044					0.377708	0.0114306
			0.404029	0.0176467					0.410698	0.00575402					0.377839	0.0112779
			0.404164	0.0155917					0.410875	0.00504531					0.377968	0.012842
			0.404296	0.0140367					0.411005	0.00666064					0.378107	0.0121756
			0.404423	0.0156156					0.411129	0.00842423					0.378248	0.0125088
			0.404569	0.0149696					0.411278	0.00810209					0.37838	0.0123584
			0.404711	0.015441					0.411464	0.00929966					0.37849	0.0127906
			0.404811	0.0154665					0.41166	0.00927981					0.37863	0.0123419
			0.404938	0.0164525					0.41184	0.00892868					0.378743	0.0115946
			0.405085	0.0125833					0.411966	0.00922493					0.378895	0.0107274
			0.405211	0.01303					0.412085	0.0085467					0.37905	0.0101521
			0.40537	0.0127943					0.412243	0.00838341					0.379176	0.00906766
			0.405493	0.0137729					0.41241	0.00958728					0.379296	0.00806671
			0.405621	0.0129592					0.412556	0.00981084					0.379419	0.00727509
			0.405765	0.0145731					0.412701	0.0120693					0.379547	0.00634226
			0.405898	0.0120096					0.412802	0.0124581					0.379693	0.00604133
			0.406033	0.0124399					0.412907	0.0154475					0.379827	0.00605539
			0.406162	0.0119781					0.413073	0.0174846					0.379939	0.00538253
			0.406307	0.0105975					0.413223	0.0172157					0.380074	0.00575607
			0.406431	0.00928363					0.413385	0.0168819					0.380213	0.00543849
			0.406607	0.00822368					0.413517	0.0165726					0.380341	0.0064952
			0.406776	0.00844016					0.413712	0.0172391					0.380466	0.00636505
			0.406928	0.00615666					0.413861	0.0175541					0.380601	0.00618204
			0.407076	0.00607057					0.413991	0.0210756					0.380716	0.00519998
			0.407215	0.0065887					0.414101	0.0216089					0.380829	0.00561145
			0.407347	0.00682453					0.414269	0.0204781					0.380933	0.00444363
			0.40746	0.00571194					0.414407	0.019494					0.381063	0.00562874
			0.407578	0.00409769					0.41456	0.0201148					0.381174	0.00542934
			0.40773	0.003241					0.414731	0.0198759					0.381262	0.00553407
			0.407868	0.00349236					0.414881	0.019474					0.38141	0.00340267
			0.408005	0.00562814					0.415035	0.0209671					0.38158	0.00387752
			0.408185	0.00910688					0.415186	0.0223098					0.38172	0.00262729
			0.408346	0.00861349					0.415323	0.0252675					0.381865	0.0013955
			0.40848	0.00662395					0.415445	0.0236608					0.382048	0.00104399
			0.408598	0.0058969					0.415596	0.0242668					0.382201	0.000896284
			0.408736	0.00700969					0.415691	0.0247315					0.382319	7.53707e-05
			0.408898	0.00554422					0.415832	0.0252646					0.382477	0.000201994
			0.409034	0.00392765					0.416003	0.0262039					0.382619	0.000335525
			0.409179	0.00269195					0.41614	0.0265796					0.382737	0.000402956
			0.409296	0.00486263					0.416278	0.025657					0.382833	0.000588493
			0.409421	0.00485644					0.416403	0.0244642					0.382975	0.000934487
			0.409552	0.00532073					0.416522	0.0263508					0.383115	0.00164085
			0.40975	0.00523929					0.416667	0.0261358					0.383262	0.00188142
			0.409904	0.00375475					0.416816	0.0245782					0.383414	0.00253563
			0.410019	0.006846					0.416993	0.0235275					0.383547	0.00240529
			0.410177	0.00807744					0.417128	0.0212272					0.383689	0.00284841
			0.4103	0.00916984					0.417232	0.0216266					0.3838	0.00218301
			0.410434	0.0135224					0.417388	0.0188401					0.383918	0.00228592
			0.410628	0.0116955					0.41751	0.0169542					0.384029	0.00225356
			0.410768	0.0103775					0.417647	0.0164301					0.384149	0.00231358
			0.410923	0.0120909					0.417775	0.0157871					0.384298	0.00328068
			0.411049	0.0136659					0.417882	0.0158039					0.384441	0.00353283
			0.411162	0.0131609					0.418004	0.0139925					0.384569	0.00386976
			0.411315	0.012928					0.418143	0.0145834					0.384673	0.00398479
			0.411436	0.00902779					0.4183	0.0162433					0.384794	0.00324886
			0.411537	0.00852245					0.418435	0.0163152					0.38493	0.00283079
			0.411654	0.00871631					0.418551	0.0158124					0.385053	0.00203027
			0.411781	0.00767656					0.418741	0.0165961					0.385222	0.00179378
			0.411905	0.00311134					0.41886	0.0154045					0.38536	0.00158894
			0.412055	-0.000315193					0.41896	0.016728					0.385544	0.000932306
			0.412186	0.00112949					0.41909	0.0146532					0.385663	0.000113886
			0.412306	-0.00219184					0.419245	0.0136448					0.385767	0.000314635
			0.412478	-0.00323406					0.419393	0.0107063					0.385909	0.000893141
			0.41263	-0.00475473					0.419572	0.0079287					0.38606	0.00141525
			0.412773	-0.00847034					0.419721	0.00691935					0.386177	0.00218557
			0.41288	-0.00962294					0.419849	0.00709455					0.386296	0.0018186
			0.412993	-0.00971721					0.420006	0.00347377					0.386409	0.00206714
			0.41313	-0.0138554					0.4202	0.00239143					0.386507	0.00218465
			0.41328	-0.0131125					0.420329	0.00203609					0.386617	0.00276366
			0.413402	-0.0133498					0.420431	0.00201885					0.386736	0.00296921
			0.413534	-0.0136562					0.420569	0.000421508					0.386852	0.00324237
			0.413675	-0.0119776					0.420697	0.00015545					0.387008	0.00351181
			0.413839	-0.00840151					0.420859	0.000190714					0.387169	0.00367825
			0.413993	-0.00477609					0.420983	0.00184692					0.387301	0.00369751
			0.414143	-0.00564487					0.421106	0.00160535					0.387403	0.00374153
			0.414253	-0.00990205					0.421252	-0.00115617					0.387533	0.00389666
			0.414389	-0.00757612					0.42145	-0.00186692					0.387651	0.00465808
			0.414511	-0.006144					0.421648	-0.002052					0.38777	0.0056237
			0.414667	-0.00854617					0.4218	0.000727089					0.38793	0.00578216
			0.414811	-0.00547317					0.421958	0.000612691					0.388065	0.00578002
			0.414955	-0.00507635					0.42207	0.00171907					0.388187	0.00659395
			0.415082	-0.00480922					0.422233	0.00164385					0.38835	0.00791321
			0.415214	-0.00446576					0.422347	0.00422571					0.388472	0.00829003
			0.415361	-0.00458255					0.422462	0.00464316					0.388598	0.00943122
			0.415487	0.000172373					0.422612	0.00480974					0.388726	0.00988557
			0.415626	-0.0022799					0.422755	0.00327494					0.388865	0.0104124
			0.415788	-0.00295405					0.422869	0.00417384					0.388974	0.0109349
			0.415923	-0.00225513					0.42296	0.00327847					0.389118	0.0109336
			0.416117	0.000718316					0.423101	0.00256044					0.389221	0.0101678
			0.416259	-0.00137309					0.423225	0.000800913					0.389312	0.00983943
			0.416403	-0.000527136					0.42338	-0.00177459					0.389419	0.0102094
			0.416554	-1.47416e-05					0.423498	-0.00302814					0.389554	0.0105738
			0.416639	0.00017543					0.423622	-0.0036966					0.389684	0.0113602
			0.416733	0.00115275					0.42375	-0.00605103					0.389796	0.0106347
			0.416878	0.000777004					0.423866	-0.00648336					0.389889	0.0088799
			0.417017	0.00604598					0.423972	-0.00884874					0.389973	0.0068218
			0.417144	0.00650125					0.424081	-0.00553956					0.390076	0.0057705
			0.417251	0.0092685					0.424222	-0.0055105					0.390191	0.00626471
			0.417395	0.00957261					0.424384	-0.00699517					0.390323	0.00632196
			0.417547	0.0113574					0.424535	-0.00822068					0.390464	0.00735233
			0.417664	0.0123153					0.424672	-0.00893049					0.390612	0.00762888
			0.417814	0.0138437					0.424801	-0.00625274					0.390782	0.00844208
			0.41794	0.0150183					0.424948	-0.00540657					0.390933	0.00929401
			0.418085	0.0146617					0.425103	-0.00292262					0.391039	0.00905399
			0.418249	0.0151762					0.425226	-0.0045295					0.391174	0.0102846
			0.418382	0.0146133					0.425336	-0.00613878					0.39129	0.0100396
			0.418529	0.0136089					0.425488	-0.00411671					0.391409	0.0108061
			0.418673	0.0142496					0.425628	-0.00408775					0.391549	0.0114152
			0.418798	0.0150459					0.425752	-0.00425481					0.391648	0.0117175
			0.418935	0.0148847					0.425896	-0.00557495					0.39173	0.0115361
			0.419063	0.0167223					0.426071	-0.0036197					0.391889	0.0128211
			0.419156	0.0173567					0.426233	-0.000622874					0.392043	0.0131277
			0.419295	0.0202042					0.426354	-0.00130705					0.392194	0.0129206
			0.419475	0.0235671					0.426507	-0.000930985					0.392315	0.013616
			0.419589	0.024307					0.426655	-0.000347443					0.392424	0.0148531
			0.419721	0.0246429					0.426789	-0.00308806					0.392537	0.0157215
			0.419831	0.0245388					0.426952	-0.000645461					0.392648	0.0154981
			0.419936	0.0221506					0.427108	-0.00290535					0.392803	0.0149436
			0.420084	0.0223702					0.427224	-0.00470389					0.392937	0.0152535
			0.420227	0.0234478					0.427331	-0.00472018					0.393052	0.0154382
			0.420391	0.0228823					0.427473	-0.00284947					0.393165	0.014575
			0.420546	0.0267801					0.427588	-0.00493672					0.393262	0.0122902
			0.420676	0.027261					0.427706	-0.00696491					0.393374	0.0117255
			0.420789	0.0314701					0.427862	-0.00520919					0.39352	0.011914
			0.420913	0.0336825					0.427996	-0.00397212					0.393648	0.0113414
			0.421045	0.0340195					0.428123	-0.00385664					0.393793	0.00983859
			0.42119	0.0330803					0.428233	-0.00275589					0.393919	0.0107114
			0.421344	0.030904					0.428359	0.000801095					0.394053	0.0102427
			0.421477	0.0318434					0.428526	0.000260638					0.394205	0.00893424
			0.421607	0.032947					0.428665	0.00211176					0.394324	0.00939076
			0.421718	0.035185					0.428782	0.00645517					0.39444	0.0103837
			0.42183	0.0351112					0.428907	0.00417475					0.39456	0.0100724
			0.421949	0.0324906					0.429042	0.00361222					0.39468	0.0117188
			0.422051	0.0316749					0.429218	0.00379311					0.394824	0.0124907
			0.422153	0.0320509					0.429342	0.00645692					0.394944	0.0123546
			0.422271	0.0312845					0.429484	0.00739591					0.395057	0.0135149
			0.422392	0.0291					0.429626	0.00857486					0.395182	0.0142485
			0.422511	0.0307561					0.429756	0.0100409					0.395293	0.0148617
			0.422637	0.0315921					0.429885	0.00916732					0.395391	0.015021
			0.422788	0.0292852					0.430007	0.00708838					0.395513	0.014807
			0.422925	0.0272075					0.430186	0.0100563					0.395628	0.0148549
			0.423033	0.0252609					0.430323	0.011557					0.395769	0.0156653
			0.423147	0.0273833					0.430498	0.00814117					0.395898	0.0149024
			0.423259	0.0272856					0.430632	0.00922329					0.396027	0.0154122
			0.423385	0.0278247					0.430755	0.0105623					0.396162	0.0145909
			0.423539	0.0248864					0.43088	0.0118143					0.396264	0.01297
			0.423669	0.0247208					0.431016	0.015705					0.396371	0.0123553
			0.423805	0.0224992					0.431128	0.0153948					0.396484	0.0125435
			0.423948	0.021784					0.431271	0.0183257					0.3966	0.0111973
			0.42409	0.0239904					0.431372	0.0198214					0.396704	0.0112292
			0.424256	0.0226472					0.431476	0.023094					0.396793	0.0102628
			0.424401	0.0203919					0.431609	0.0256591					0.396909	0.00907868
			0.424522	0.0201829					0.43175	0.0259789					0.397046	0.00920274
			0.424658	0.017715					0.431902	0.0258406					0.397189	0.00790598
			0.424807	0.0161016					0.432036	0.0257096					0.397285	0.00781325
			0.424938	0.0190447					0.432169	0.0244475					0.397399	0.00765046
			0.425089	0.0154456					0.43227	0.0242821					0.397515	0.0083376
			0.425236	0.0132134					0.43238	0.0246405					0.397595	0.0081405
			0.42534	0.00981791					0.432504	0.0263622					0.3977	0.00867506
			0.425458	0.0119797					0.432609	0.0259382					0.397836	0.00955876
			0.425567	0.0126641					0.432742	0.0256521					0.397971	0.00953477
			0.425688	0.0105402					0.432878	0.0258672					0.398096	0.0103509
			0.425819	0.0141806					0.432962	0.0277078					0.398237	0.00980354
			0.425941	0.014862					0.433077	0.0309189					0.398354	0.00991118
			0.426046	0.0162371					0.433204	0.035029					0.398474	0.010117
			0.426152	0.0154627					0.43337	0.0343317					0.398611	0.0111359
			0.426257	0.0187128					0.433518	0.0362289					0.398763	0.0121923
			0.42639	0.0184363					0.433652	0.0390623					0.398917	0.0121186
			0.426526	0.0200275					0.433756	0.0378621					0.399038	0.0124423
			0.42668	0.0200303					0.433854	0.0382909					0.399152	0.012387
			0.426843	0.0205257					0.433963	0.0381861					0.399296	0.0128048
			0.426972	0.0195642					0.434117	0.039432					0.399433	0.0131772
			0.427078	0.0178749					0.434285	0.039762					0.399553	0.0126817
			0.427191	0.0160345					0.434409	0.0399575					0.399685	0.012838
			0.42734	0.0114405					0.434551	0.0398888					0.399799	0.0128445
			0.427448	0.00976897					0.434675	0.041618					0.399945	0.0131666
			0.427559	0.0113948					0.434829	0.0422378					0.400064	0.0143588
			0.427718	0.0113659					0.434944	0.0446096					0.400185	0.0136275
			0.427837	0.00916774					0.435068	0.0455265					0.400329	0.0144144
			0.427991	0.00830354					0.43522	0.0449101					0.400466	0.0130599
			0.428133	0.00595929					0.435341	0.0457499					0.400601	0.0128625
			0.428282	0.00330677					0.435451	0.0442539					0.4007	0.0126911
			0.428441	0.00311165					0.435575	0.0430046					0.400827	0.01182
			0.428563	0.00327968					0.435716	0.0412541					0.400917	0.00972332
			0.428678	0.00573635					0.435864	0.0395432					0.400996	0.00784952
			0.428814	-0.000657066					0.436	0.0388933					0.401085	0.00659941
			0.428952	0.00134667					0.436125	0.0378485					0.401196	0.0055504
			0.429111	0.00348874					0.436242	0.0368033					0.401308	0.00475604
			0.429268	0.0016605					0.436384	0.0380212					0.40147	0.00516597
			0.42939	0.00341502					0.436519	0.0360666					0.401616	0.00511303
			0.429521	0.00488885					0.436644	0.0368009					0.40175	0.00499615
			0.429657	0.00610518					0.436768	0.0375623					0.401891	0.00440072
			0.42978	0.00442626					0.436916	0.038358					0.401995	0.00297676
			0.429902	0.00545077					0.437041	0.0363249					0.402092	0.00168777
			0.430007	0.000469406					0.437184	0.0361168					0.402185	0.00123308
			0.430136	0.0025462					0.437305	0.0341676					0.402296	0.00308385
			0.43025	0.00244396					0.43746	0.034562					0.402395	0.00494548
			0.430357	0.00372448					0.437593	0.0323463					0.402535	0.00670568
			0.430469	8.51515e-05					0.43773	0.0313263					0.402672	0.0067956
			0.430593	-0.0038568					0.437857	0.0299659					0.402775	0.00657049
			0.430746	-0.00866264					0.437968	0.0291283					0.402881	0.00633546
			0.430865	-0.00873638					0.438096	0.0297344					0.402988	0.0056996
			0.43097	-0.0117972					0.438193	0.0267211					0.403121	0.00662111
			0.431078	-0.0130368					0.438303	0.0255177					0.403254	0.00634952
			0.431212	-0.0100307					0.438451	0.0233422					0.403354	0.00724082
			0.431342	-0.011372					0.438604	0.022513					0.403456	0.00754664
			0.431458	-0.013359					0.43875	0.020975					0.403595	0.00786926
			0.431576	-0.0143021					0.438867	0.0178485					0.403681	0.00798455
			0.431673	-0.0132265					0.438995	0.01688					0.403773	0.00815859
			0.431782	-0.0109739					0.43914	0.0140456					0.403899	0.00788822
			0.431907	-0.0137184					0.439257	0.0155091					0.404026	0.00859533
			0.432026	-0.0115349					0.43939	0.0120607					0.404139	0.00802945
			0.432155	-0.0100106					0.439509	0.00815823					0.404268	0.00969784
			0.432305	-0.0125129					0.439644	0.0060477					0.40439	0.0092836
			0.432466	-0.0151648					0.439787	0.00496333					0.404495	0.0102663
			0.432657	-0.0172134					0.439926	0.00403561					0.404603	0.0088719
			0.432763	-0.0204274					0.440041	0.00284867					0.404716	0.00899965
			0.432866	-0.0214907					0.440165	-0.00129396					0.404825	0.00942091
			0.432979	-0.0199271					0.44029	0.000713485					0.404932	0.00929049
			0.433121	-0.0199796					0.440427	0.000980827					0.40504	0.00815957
			0.433245	-0.0219888					0.440554	0.00347195					0.405157	0.00771256
			0.433351	-0.018651					0.440654	0.00379059					0.405268	0.00883839
			0.433457	-0.0194913					0.440797	0.00580888					0.405371	0.0084463
			0.433572	-0.0222739					0.440952	0.0101636					0.405457	0.00886176
			0.43369	-0.0249986					0.441087	0.0100945					0.405572	0.00774303
			0.433797	-0.0252435					0.441258	0.00847676					0.405705	0.00736233
			0.43394	-0.0230113					0.441374	0.00799546					0.405822	0.00875838
			0.43408	-0.020488					0.441487	0.00817213					0.40594	0.00817125
			0.434206	-0.0179514					0.441616	0.00576206					0.40605	0.0071819
			0.434303	-0.0165995					0.441741	0.00763563					0.406192	0.00929396
			0.434418	-0.0171028					0.441858	0.00778078					0.406344	0.00826438
			0.434555	-0.016143					0.441993	0.00594177					0.406462	0.00701402
			0.434693	-0.0154936					0.442102	0.00878734					0.406591	0.00536589
			0.4348	-0.0176794					0.442238	0.010492					0.406738	0.00379799
			0.434934	-0.0168674					0.442369	0.0101053					0.406847	0.00284918
			0.435048	-0.0145948					0.442503	0.00856246					0.406973	0.00269486
			0.435181	-0.0138869					0.442617	0.00725755					0.407087	0.0011661
			0.435313	-0.012521					0.442692	0.00854618					0.407194	0.000912489
			0.435443	-0.0123109					0.44281	0.00930641					0.407308	-3.69849e-05
			0.435567	-0.0104837					0.442927	0.0098695					0.407433	0.000210252
			0.435668	-0.00851758					0.443013	0.0121537					0.407552	0.000344162
			0.435782	-0.00569611					0.443152	0.0115652					0.407685	-0.000585208
			0.435882	-0.000624276					0.44328	0.0134678					0.407817	-0.00279342
			0.435991	-0.000807428					0.443382	0.0179505					0.407926	-0.000932432
			0.436125	-0.00293233					0.443501	0.0189844					0.408031	-0.00290102
			0.436239	-0.00316095					0.443626	0.0215103					0.408141	-0.00414491
			0.43637	-0.00242647					0.443723	0.0209946					0.408266	-0.00448677
			0.436546	-0.00218524					0.443859	0.0178214					0.408357	-0.00301225
			0.436652	-0.00408124					0.443998	0.0191331					0.408477	-0.00357513
			0.436756	-0.00268073					0.444118	0.0193113					0.408588	-0.00215728
			0.43686	-0.000981158					0.444239	0.0178228					0.408709	-0.00207221
			0.436966	-1.09363e-05					0.444378	0.0158613					0.408811	-0.00180445
			0.437091	0.00221068					0.444484	0.0157993					0.408908	-0.00179108
			0.437216	0.00356922					0.44461	0.0148593					0.409019	-0.00246468
			0.437355	0.00521749					0.444747	0.0169694					0.409117	-0.00221944
			0.437471	0.00546422					0.444902	0.0180635					0.409216	-0.00429503
			0.437582	0.00464687					0.445037	0.0182837					0.40932	-0.00446415
			0.437711	0.00927565					0.445156	0.0169878					0.409451	-0.00417012
			0.437852	0.0107065					0.445277	0.0179306					0.40957	-0.0055099
			0.437969	0.0141995					0.445382	0.0158807					0.409693	-0.00664694
			0.438103	0.0117558					0.445501	0.0184303					0.409801	-0.00772385
			0.438234	0.0163135					0.445612	0.0190793					0.409902	-0.0075545
			0.438341	0.0187408					0.44571	0.0222627					0.409992	-0.00852272
			0.438479	0.0207523					0.445869	0.0220305					0.410095	-0.00756819
			0.438597	0.023764					0.446009	0.0196033					0.410207	-0.00698676
			0.438726	0.0273979					0.446122	0.01957					0.410333	-0.00732175
			0.438875	0.0283553					0.446282	0.0195807					0.410458	-0.0108914
			0.438992	0.0284843					0.446428	0.0208612					0.410589	-0.00913088
			0.439117	0.0269542					0.446603	0.0222039					0.410694	-0.00586923
			0.439241	0.0262373					0.44674	0.0258801					0.410795	-0.00561701
			0.439363	0.0258969					0.446844	0.0261034					0.410902	-0.00732442
			0.439492	0.0279785					0.446944	0.0263425					0.411045	-0.0113966
			0.43962	0.0295177					0.447021	0.0254842					0.411152	-0.0123976
			0.439731	0.032475					0.447119	0.0255516					0.4113	-0.0134624
			0.439851	0.0328039					0.447258	0.0247457					0.411427	-0.0164482
			0.439964	0.0335758					0.447414	0.0244872					0.411523	-0.0231413
			0.440103	0.0368901					0.44752	0.02364					0.411608	-0.0260035
			0.440248	0.0380612					0.447599	0.0236208					0.411715	-0.0265621
			0.440355	0.0360913					0.447735	0.0218561					0.411811	-0.033261
			0.440483	0.0367198					0.447854	0.0193285					0.41195	-0.0357449
			0.440627	0.0404921					0.447985	0.0181996					0.412076	-0.0352688
			0.440767	0.0372499					0.448104	0.0171983					0.41218	-0.0375138
			0.440886	0.0402025					0.44823	0.0171435					0.412279	-0.0407474
			0.441009	0.0419608					0.448348	0.0171195					0.412388	-0.0393692
			0.441159	0.0420539					0.448436	0.0166293					0.412494	-0.0373455
			0.441277	0.0415657					0.448557	0.0140552					0.412597	-0.0329021
			0.441358	0.0448274					0.448673	0.0135288					0.412719	-0.031069
			0.441458	0.0412645					0.448774	0.0134557					0.41286	-0.0294248
			0.441548	0.0398494					0.448899	0.0118676					0.413008	-0.0262044
			0.441651	0.0417033					0.449035	0.0119299					0.413128	-0.0199542
			0.441772	0.0382788					0.449154	0.010338					0.413249	-0.0193324
			0.441875	0.0388746					0.449305	0.00960159					0.41339	-0.0160157
			0.442007	0.0362721					0.449442	0.0112749					0.413505	-0.0124964
			0.442113	0.0385935					0.449594	0.00901882					0.413603	-0.0118226
			0.44221	0.0380235					0.449678	0.00877387					0.413692	-0.0114856
			0.442317	0.041147					0.44983	0.00812574					0.413774	-0.0115126
			0.442449	0.0402592					0.449981	0.00636059					0.413881	-0.0136778
			0.442558	0.0373791					0.450098	0.00431602					0.414012	-0.0135394
			0.442661	0.0351315					0.450205	0.00109871					0.414108	-0.0126386
			0.442762	0.0349965					0.45032	-0.000256961					0.414203	-0.0128614
			0.442874	0.0376138					0.450423	-0.00153512					0.414347	-0.0107779
			0.443007	0.0387331					0.450518	-0.00340223					0.414483	-0.0086989
			0.443155	0.0382658					0.45062	-0.00548449					0.414571	-0.00775377
			0.443259	0.0382864					0.450729	-0.00835179					0.414684	-0.00669137
			0.443346	0.0356729					0.450864	-0.0103245					0.414793	-0.00503616
			0.443472	0.0324427					0.451031	-0.0124926					0.414888	-0.00302847
			0.443618	0.033238					0.451181	-0.013941					0.415026	-0.00351755
			0.443764	0.0359139					0.451292	-0.0140674					0.415125	0.000556048
			0.443901	0.0372389					0.451399	-0.0140033					0.415233	0.00249279
			0.44402	0.036227					0.451533	-0.0152705					0.415345	0.00210216
			0.444157	0.0335858					0.451663	-0.0149171					0.415462	0.00516959
			0.444282	0.0322885					0.451788	-0.0179828					0.415584	0.00737232
			0.444404	0.0325137					0.451925	-0.0187046					0.415734	0.00825703
			0.444535	0.0296568					0.452059	-0.0194312					0.415823	0.00916572
			0.444638	0.0302897					0.452201	-0.0163777					0.415935	0.0112247
			0.444741	0.0275895					0.452296	-0.0162862					0.416041	0.0114936
			0.444858	0.0270673					0.452418	-0.0177433					0.416149	0.0130468
			0.444963	0.0272118					0.452565	-0.0158618					0.416247	0.0134797
			0.445088	0.0304391					0.452666	-0.0144029					0.41637	0.014421
			0.445214	0.0291824					0.45278	-0.0158644					0.416512	0.0166355
			0.445339	0.0310997					0.452905	-0.0137087					0.416623	0.0179338
			0.445467	0.0321912					0.453012	-0.0155568					0.416725	0.0187422
			0.445563	0.0327354					0.453146	-0.0167269					0.416805	0.0197814
			0.445682	0.0318552					0.453275	-0.0148548					0.416896	0.0219083
			0.445815	0.0325899					0.453357	-0.0164481					0.417013	0.0229982
			0.445939	0.0332724					0.453485	-0.0164611					0.417155	0.0248024
			0.446073	0.0333199					0.453596	-0.0187314					0.417265	0.0270728
			0.446189	0.0331206					0.453718	-0.0191818					0.41737	0.0256083
			0.446306	0.0310626					0.453838	-0.0179199					0.417478	0.0269171
			0.446449	0.0288466					0.453951	-0.0199327					0.41759	0.0266266
			0.446578	0.0297385					0.454057	-0.0212554					0.417704	0.0255894
			0.446699	0.0305803					0.454172	-0.0202208					0.417824	0.0274185
			0.446827	0.0269098					0.454289	-0.0175829					0.417953	0.0297497
			0.446925	0.0265414					0.454456	-0.0174792					0.418053	0.0313219
			0.447043	0.0280096					0.454582	-0.0186964					0.41817	0.0318382
			0.447158	0.0306073					0.454695	-0.0169049					0.418272	0.031308
			0.447278	0.0287791					0.454812	-0.0155316					0.418358	0.0307766
			0.447367	0.0291418					0.454899	-0.0141405					0.418465	0.0314827
			0.447467	0.0311728					0.455002	-0.0153161					0.41857	0.0310813
			0.447579	0.0325891					0.455163	-0.0163565					0.418697	0.0313032
			0.44767	0.0296665					0.455302	-0.0140777					0.418806	0.0293455
			0.447814	0.0308694					0.455399	-0.0160154					0.4189	0.0284666
			0.44792	0.0325491					0.455502	-0.0159369					0.419001	0.0283829
			0.448001	0.0339611					0.45562	-0.0189151					0.419101	0.0306877
			0.448144	0.0313881					0.455743	-0.0198736					0.419184	0.028098
			0.448261	0.0335787					0.455862	-0.0210087					0.419272	0.0269986
			0.448394	0.0349344					0.455976	-0.0229386					0.419378	0.0269454
			0.448532	0.0322482					0.456087	-0.0230614					0.41946	0.0262634
			0.448651	0.0326891					0.456215	-0.0200141					0.419576	0.0229834
			0.448811	0.0344875					0.456315	-0.0193135					0.419713	0.0218302
			0.448934	0.0307433					0.456416	-0.020522					0.419813	0.0160791
			0.449044	0.0284087					0.456546	-0.0177685					0.419921	0.0130756
			0.449163	0.0317652					0.456677	-0.017022					0.42002	0.0115984
			0.449274	0.0303236					0.45677	-0.0175218					0.42014	0.0101499
			0.44936	0.0279725					0.456907	-0.0162535					0.420246	0.0062188
			0.449457	0.0269671					0.456996	-0.0175994					0.420347	0.00443436
			0.449563	0.0278595					0.457101	-0.0177275					0.420436	0.0044237
			0.449646	0.0273285					0.457177	-0.0157359					0.420561	0.00385812
			0.449734	0.0280927					0.457288	-0.013513					0.420709	0.00152115
			0.449857	0.0269566					0.457448	-0.0122853					0.420831	0.00164981
			0.449962	0.0277055					0.457585	-0.0108164					0.420933	1.79491e-05
			0.45007	0.0283794					0.457696	-0.0101797					0.42101	-0.00013456
			0.450185	0.0251448					0.457817	-0.00918814					0.421099	-0.00208292
			0.450329	0.0232657					0.457954	-0.00839596					0.421192	-0.0030203
			0.45046	0.0214692					0.458065	-0.0085083					0.421303	-0.00490099
			0.450562	0.0202887					0.458198	-0.00541633					0.421392	-0.00712335
			0.45065	0.0175897					0.45834	-0.00664828					0.421503	-0.00920333
			0.450732	0.0187053					0.45849	-0.00390527					0.421642	-0.00771333
			0.450882	0.0154025					0.45859	-0.00308736					0.421744	-0.0136962
			0.451023	0.0120287					0.458703	-0.00237725					0.421825	-0.0186376
			0.451146	0.0129624					0.458798	-0.00347872					0.421953	-0.022595
			0.451248	0.010345					0.458911	-0.00276722					0.42206	-0.0241909
			0.45137	0.00766971					0.459031	-0.00035449					0.42218	-0.0238385
			0.451472	0.00373682					0.459149	0.000525516					0.422279	-0.0253569
			0.451609	0.000633218					0.459268	0.000189584					0.422395	-0.0267009
			0.451758	0.00215944					0.459364	0.00058341					0.422511	-0.0268827
			0.451876	0.00161014					0.459493	-0.000477377					0.422629	-0.021689
			0.451971	0.00167019					0.45961	-0.00103093					0.422717	-0.020512
			0.452075	-0.00167816					0.459725	-0.00192413					0.422833	-0.0209666
			0.452195	-0.00492251					0.459858	-0.0026158					0.422973	-0.0152766
			0.452309	-0.00625239					0.459978	0.000107799					0.423088	-0.0142229
			0.452418	-0.00889638					0.460079	0.00103251					0.423195	-0.0109477
			0.452525	-0.00602534					0.46019	0.0023922					0.42332	-0.00889378
			0.452646	-0.00631893					0.460334	0.00198149					0.423431	-0.00505146
			0.452758	-0.0125739					0.46047	2.98015e-05					0.423536	-0.00529519
			0.452856	-0.0159689					0.460572	0.0026386					0.423625	-0.00404554
			0.452944	-0.0173331					0.460712	0.00232265					0.423706	-0.00488857
			0.453068	-0.0191956					0.460829	0.00114015					0.423831	-0.00467247
			0.453188	-0.0205244					0.460929	0.00116402					0.423935	-0.00404712
			0.453304	-0.0203026					0.461047	0.000823838					0.424041	-0.00558373
			0.453426	-0.0224156					0.46114	-0.00257633					0.424133	-0.00904667
			0.453521	-0.0247487					0.461223	-0.00166075					0.424242	-0.00797825
			0.453647	-0.0246834					0.461335	-0.00214497					0.424353	-0.0103796
			0.453784	-0.0245012					0.461435	-0.00468331					0.424492	-0.0153532
			0.453891	-0.0281953					0.461533	-0.00534048					0.42461	-0.0140327
			0.454003	-0.0265499					0.461652	-0.00661586					0.424706	-0.01328
			0.45412	-0.027471					0.461739	-0.00847745					0.424793	-0.0123418
			0.454227	-0.0271147					0.461833	-0.00883974					0.424919	-0.00979557
			0.454324	-0.0252544					0.461942	-0.00884723					0.425051	-0.00838638
			0.454438	-0.0255295					0.462089	-0.00798477					0.425159	-0.00743203
			0.454554	-0.0250834					0.462202	-0.00990208					0.425261	-0.00351282
			0.454681	-0.0249455					0.462318	-0.010722					0.425334	-0.00246757
			0.454819	-0.0233111					0.46243	-0.0116424					0.425437	-0.00388164
			0.454949	-0.0223236					0.462547	-0.0133073					0.425541	-0.00261854
			0.45506	-0.0229926					0.462658	-0.0116365					0.425642	-0.0013813
			0.455188	-0.0212334					0.462778	-0.0121383					0.425743	0.000847135
			0.455287	-0.0214403					0.462894	-0.0124392					0.425822	0.00159457
			0.455368	-0.020926					0.462999	-0.013358					0.425912	0.00639291
			0.455473	-0.0200567					0.463114	-0.0141					0.42602	0.00588618
			0.455603	-0.0192773					0.46322	-0.0140205					0.426152	0.00719364
			0.455693	-0.0196408					0.463349	-0.0152426					0.426283	0.011908
			0.455795	-0.0165652					0.463484	-0.0168755					0.42638	0.0140105
			0.455906	-0.0150869					0.463604	-0.0160637					0.426499	0.0136386
			0.45602	-0.0156161					0.463709	-0.0150773					0.426611	0.0188191
			0.456164	-0.0134148					0.463812	-0.0147208					0.426731	0.0174518
			0.456305	-0.0118985					0.463947	-0.0162912					0.426829	0.0184934
			0.456418	-0.010075					0.464068	-0.0175895					0.426915	0.0192331
			0.456536	-0.00819908					0.464163	-0.0177497					0.427	0.0188826
			0.456694	-0.00828887					0.464278	-0.0187527					0.427116	0.0189204
			0.456801	-0.008075					0.464397	-0.0172745					0.427217	0.020023
			0.456899	-0.00714522					0.464499	-0.0155455					0.42731	0.0187709
			0.457008	-0.00719867					0.464628	-0.0169565					0.427402	0.0188002
			0.457116	-0.00538969					0.464725	-0.0172449					0.427515	0.0187749
			0.457205	-0.00585912					0.464816	-0.0170395					0.427625	0.0182643
			0.457339	-0.00559703					0.464921	-0.0194556					0.427736	0.0150041
			0.457451	-0.00257711					0.465061	-0.0207775					0.427832	0.0127363
			0.457573	0.00151315					0.465214	-0.0232157					0.427936	0.0106889
			0.457676	0.00248328					0.465315	-0.0234173					0.428036	0.00874624
			0.457765	0.00345122					0.465445	-0.0238302					0.428142	0.0107943
			0.457872	0.00648904					0.465589	-0.0255198					0.42825	0.00925497
			0.457996	0.0098619					0.465697	-0.0241182					0.428336	0.0089912
			0.458097	0.0085397					0.46581	-0.0221839					0.428419	0.00914465
			0.458195	0.0102198					0.465916	-0.0240958					0.428537	0.0081963
			0.458295	0.0135198					0.46604	-0.0255205					0.428669	0.00645122
			0.458412	0.016429					0.466189	-0.0265565					0.428771	0.00624127
			0.458496	0.0171739					0.466335	-0.0253834					0.428886	0.00654459
			0.458576	0.0176767					0.466494	-0.0264004					0.428982	0.00616292
			0.458693	0.0214751					0.466591	-0.0250096					0.429091	0.00661018
			0.458811	0.0219497					0.466696	-0.0241453					0.429196	0.00494379
			0.458926	0.0210257					0.466841	-0.0245603					0.4293	0.00578114
			0.45906	0.0225288					0.466952	-0.0252896					0.429416	0.00447465
			0.459166	0.0236414					0.467076	-0.0270341					0.429536	0.00392241
			0.459289	0.022239					0.46719	-0.0248657					0.429619	0.0023808
			0.459387	0.0179511					0.467287	-0.0248037					0.429738	0.000687637
			0.459492	0.0151154					0.467401	-0.0233559					0.429862	-0.00230792
			0.459613	0.0171256					0.467536	-0.0221988					0.43001	-0.0034205
			0.45974	0.0178175					0.46762	-0.0201755					0.430099	-0.00295487
			0.459842	0.0156243					0.467755	-0.0193403					0.430209	-0.00516985
			0.459986	0.0185154					0.467878	-0.0178677					0.430298	-0.00442408
			0.460118	0.018364					0.467974	-0.0188892					0.430395	-0.00415311
			0.460229	0.0185345					0.468058	-0.0210399					0.430497	-0.00515885
			0.460346	0.0198528					0.468168	-0.0214396					0.430598	-0.000929901
			0.460456	0.0186199					0.468274	-0.0224713					0.430666	-7.78938e-06
			0.460577	0.0161719					0.468386	-0.0214558					0.430774	-0.000157667
			0.460709	0.0180457					0.468474	-0.0195287					0.430883	-0.000798572
			0.46082	0.0199721					0.468576	-0.0181578					0.430989	0.00164147
			0.460921	0.01766					0.468679	-0.0157057					0.431086	0.00415621
			0.461011	0.0153668					0.468779	-0.0144998					0.431203	0.00535453
			0.461104	0.015908					0.468886	-0.0134784					0.431292	0.0056649
			0.461215	0.0111047					0.46901	-0.0120799					0.431376	0.00544618
			0.461338	0.00971553					0.469131	-0.0112554					0.431472	0.00494588
			0.461438	0.00641478					0.469219	-0.0115439					0.431596	0.00511054
			0.461528	0.00462836					0.469336	-0.0100961					0.431694	0.0059782
			0.461625	0.00388215					0.469409	-0.00873002					0.431807	0.00654255
			0.461735	0.00400774					0.469522	-0.00811064					0.431906	0.00805016
			0.461841	0.00583855					0.469644	-0.00376491					0.432023	0.00931213
			0.46197	0.00389852					0.469753	-0.00294472					0.432148	0.00971407
			0.46205	0.00321678					0.469843	-0.00031261					0.43226	0.00922692
			0.462148	-0.00164223					0.46995	-0.00103549					0.432344	0.0072472
			0.46228	-0.00243478					0.470075	-0.00118853					0.43245	0.00749901
			0.462398	-0.00220339					0.470202	-0.000490378					0.432562	0.00635421
			0.462467	-0.00453667					0.470306	0.000319842					0.43264	0.00599598
			0.462563	-0.0067478					0.470411	0.000571246					0.432734	0.00639096
			0.462659	-0.00943999					0.4705	-0.00083947					0.432821	0.00640893
			0.462761	-0.010642					0.4706	-0.00241984					0.432914	0.00479725
			0.462871	-0.0112661					0.470714	-0.000625486					0.433018	0.00473313
			0.462981	-0.015865					0.470811	-0.000959338					0.433154	0.00334934
			0.463072	-0.0193628					0.470903	-0.0012891					0.433243	0.00236662
			0.463221	-0.0232155					0.471015	-0.00131234					0.433371	0.00340707
			0.463341	-0.0246825					0.471136	-0.00190152					0.433483	0.00214896
			0.463465	-0.0266337					0.471253	0.000478557					0.433574	0.00294896
			0.463573	-0.0290164					0.47138	0.000997663					0.433668	0.00412484
			0.463686	-0.0304845					0.471498	0.00108974					0.433769	0.00258273
			0.463784	-0.0330806					0.471601	-0.000409394					0.433887	0.00421499
			0.463904	-0.0370695					0.471708	-0.00226444					0.43397	0.00360037
			0.464013	-0.0334172					0.47183	-0.000407736					0.434052	0.00341621
			0.464109	-0.0330975					0.471927	-0.00502726					0.43416	0.00554731
			0.464229	-0.0355868					0.472023	-0.00324105					0.434248	0.00509686
			0.464352	-0.0359777					0.472155	-0.00348712					0.434334	0.00812584
			0.464464	-0.0332524					0.472249	-0.00147737					0.434422	0.00939114
			0.464569	-0.0320415					0.472339	0.000265251					0.434529	0.0118534
			0.464686	-0.0310415					0.472476	0.00122342					0.434651	0.0102345
			0.464797	-0.0274065					0.472571	0.00233692					0.434739	0.0104251
			0.464915	-0.0279483					0.472687	0.00346777					0.434836	0.00919356
			0.465029	-0.0256336					0.472826	0.00262577					0.434919	0.0138727
			0.465146	-0.0218523					0.472916	0.00284007					0.435021	0.0146216
			0.465253	-0.0251988					0.473034	0.00453535					0.435117	0.0136323
			0.465363	-0.0244493					0.47316	0.00606483					0.435236	0.0141299
			0.46548	-0.0229029					0.473261	0.0076141					0.435351	0.0161575
			0.465609	-0.0240537					0.473341	0.00755269					0.435438	0.015527
			0.465727	-0.0237653					0.473444	0.00789201					0.435534	0.0160118
			0.465846	-0.0256038					0.473549	0.00909096					0.435654	0.0159677
			0.465939	-0.0262417					0.473674	0.0097319					0.435785	0.0152674
			0.466049	-0.0259599					0.473793	0.0122048					0.435904	0.018585
			0.466153	-0.0273692					0.473894	0.013514					0.436002	0.0187695
			0.466239	-0.027437					0.474031	0.0139848					0.436085	0.0200489
			0.466336	-0.0289929					0.474155	0.014176					0.43616	0.0213015
			0.466427	-0.0267805					0.474254	0.0152361					0.436248	0.0231923
			0.466537	-0.0264641					0.474389	0.01632					0.436348	0.0233547
			0.466643	-0.0277599					0.474524	0.01754					0.436444	0.0233893
			0.466743	-0.0289784					0.474641	0.0172453					0.436536	0.0220831
			0.466837	-0.029372					0.474745	0.0171665					0.436629	0.02128
			0.466951	-0.0297578					0.474864	0.0180405					0.436724	0.0201403
			0.467041	-0.0298005					0.474985	0.0183065					0.436837	0.0199857
			0.467148	-0.0286314					0.475095	0.0175628					0.436939	0.0148202
			0.46723	-0.0296149					0.475226	0.0177624					0.437026	0.0135636
			0.46733	-0.0311729					0.475316	0.0177132					0.437121	0.0129053
			0.467439	-0.0331091					0.475394	0.0189665					0.43723	0.0128399
			0.467552	-0.0328586					0.475484	0.0206484					0.437331	0.0128087
			0.467642	-0.0323353					0.47558	0.0225982					0.437431	0.0122094
			0.467742	-0.0330089					0.475701	0.020266					0.437527	0.0103899
			0.467886	-0.0311549					0.475786	0.0186774					0.43762	0.00853123
			0.467985	-0.0321991					0.475925	0.0177423					0.437713	0.00967775
			0.468102	-0.0317076					0.476021	0.0175011					0.437821	0.00948139
			0.468203	-0.0302829					0.476091	0.016249					0.437931	0.0069838
			0.46831	-0.0265199					0.476188	0.0165312					0.438055	0.00974053
			0.468432	-0.0256372					0.476323	0.016183					0.438179	0.010896
			0.468544	-0.0252723					0.476448	0.0170607					0.438269	0.0121614
			0.46865	-0.0237318					0.476554	0.0186902					0.438358	0.0113778
			0.468764	-0.0227961					0.476643	0.0198894					0.438444	0.00870785
			0.468849	-0.0241885					0.476761	0.0224198					0.438541	0.00832669
			0.468948	-0.0229121					0.476886	0.0238167					0.438646	0.00980358
			0.469061	-0.0207499					0.47699	0.0228798					0.438753	0.00841727
			0.469155	-0.0208518					0.477097	0.0242282					0.438863	0.0102748
			0.469256	-0.0189621					0.477211	0.0221238					0.438958	0.0121977
			0.469365	-0.0183174					0.477308	0.020856					0.439077	0.0114192
			0.469485	-0.0157282					0.477429	0.0177944					0.439164	0.0081077
			0.469583	-0.0162049					0.477552	0.0161721					0.439261	0.00868119
			0.469677	-0.0174975					0.477692	0.0149271					0.439378	0.0056294
			0.469782	-0.0149165					0.477783	0.0134909					0.439489	0.00672919
			0.46988	-0.0117728					0.477855	0.0126438					0.439583	0.00526859
			0.469977	-0.0134168					0.477953	0.010695					0.439661	0.00405404
			0.470095	-0.015783					0.478053	0.0111405					0.439771	0.00469289
			0.470191	-0.0120977					0.478175	0.00996595					0.439892	0.00756144
			0.470287	-0.0101003					0.478309	0.00944586					0.43996	0.00792651
			0.470389	-0.00830927					0.478431	0.0078988					0.440028	0.00848561
			0.4705	-0.00674512					0.478542	0.00598706					0.440115	0.0074242
			0.470619	-0.00685729					0.478635	0.00247543					0.440209	0.00674454
			0.470745	-0.00338406					0.478741	0.00119416					0.440317	0.00785404
			0.470863	-0.00270548					0.478838	-0.00112673					0.440398	0.00727845
			0.470971	-0.00134812					0.47895	-0.00247812					0.440481	0.00735814
			0.471074	0.00115994					0.479056	-0.00429612					0.440597	0.00723357
			0.471186	0.0020291					0.479149	-0.00374001					0.440702	0.00541566
			0.471272	0.00440704					0.479248	-0.00556094					0.440814	0.00530046
			0.471368	0.00524178					0.479387	-0.00489812					0.440919	0.00484075
			0.471455	0.00431827					0.479502	-0.00785508					0.441026	0.00512712
			0.471571	0.0020918					0.479614	-0.00890235					0.441137	0.00520476
			0.471694	0.00549495					0.479725	-0.00838719					0.441223	0.00301127
			0.471811	0.00908185					0.479864	-0.00893257					0.441328	0.00145634
			0.471903	0.00775982					0.479975	-0.00946514					0.441454	0.000218813
			0.471987	0.00937109					0.480055	-0.00886251					0.441575	-0.000637932
			0.4721	0.0112344					0.480183	-0.00913128					0.441687	-0.00108749
			0.47221	0.013675					0.480334	-0.00749612					0.441769	-0.00181289
			0.47232	0.015118					0.480431	-0.00702467					0.441862	-0.0041144
			0.472443	0.0155623					0.48053	-0.00649669					0.441969	-0.00583846
			0.472574	0.0160428					0.480629	-0.00694997					0.442106	-0.00890341
			0.472664	0.0168988					0.48071	-0.0114671					0.442221	-0.0108848
			0.4728	0.0151247					0.480811	-0.0144535					0.442319	-0.0141716
			0.472927	0.0143059					0.480913	-0.0158028					0.442416	-0.0161493
			0.473031	0.0141688					0.481038	-0.0164309					0.442496	-0.0164019
			0.473172	0.0117561					0.481147	-0.0168534					0.442577	-0.0140471
			0.47329	0.0105591					0.481274	-0.0189019					0.442659	-0.0138864
			0.473426	0.0122407					0.481381	-0.0193895					0.442748	-0.0139923
			0.473521	0.0110483					0.481469	-0.0203773					0.442856	-0.0152662
			0.473614	0.00916037					0.481564	-0.0204987					0.44294	-0.015161
			0.47373	0.0105067					0.481674	-0.0205185					0.443018	-0.0136196
			0.473866	0.0115581					0.481762	-0.02344					0.443124	-0.0139839
			0.473961	0.0132609					0.481854	-0.0228675					0.443236	-0.0110792
			0.474055	0.0140468					0.481985	-0.021788					0.44333	-0.00991732
			0.474149	0.0142109					0.482088	-0.0211676					0.443438	-0.0105099
			0.474256	0.015781					0.482205	-0.0208014					0.443523	-0.00968085
			0.474335	0.0168704					0.482322	-0.0231878					0.443604	-0.00952742
			0.47443	0.0186699					0.482427	-0.0248509					0.443685	-0.0101746
			0.474521	0.0187912					0.482537	-0.027308					0.443794	-0.0101399
			0.474597	0.0194716					0.482644	-0.0259676					0.443893	-0.0107619
			0.47471	0.0200283					0.482782	-0.026047					0.443992	-0.0104082
			0.474813	0.020113					0.482874	-0.0267997					0.444064	-0.00996725
			0.474928	0.021717					0.482969	-0.025605					0.444143	-0.0110218
			0.475067	0.0249462					0.483066	-0.0251155					0.444232	-0.0112907
			0.475174	0.0254707					0.483192	-0.0261197					0.444346	-0.0154233
			0.475271	0.0238655					0.48328	-0.0251113					0.44446	-0.0168979
			0.475383	0.0228955					0.483441	-0.0266083					0.444564	-0.0161623
			0.475459	0.0196651					0.483554	-0.0242749					0.44464	-0.0180646
			0.475526	0.0185355					0.48367	-0.0260593					0.44474	-0.0189999
			0.475638	0.0173128					0.483786	-0.0256792					0.444834	-0.0162913
			0.47574	0.0162539					0.483889	-0.0256277					0.444931	-0.0167801
			0.475829	0.016212					0.484023	-0.0251833					0.445068	-0.0190983
			0.475933	0.0163431					0.484118	-0.0250023					0.445188	-0.0178686
			0.47604	0.0159847					0.484212	-0.0255514					0.445273	-0.016778
			0.476107	0.0134144					0.484345	-0.0244986					0.445396	-0.0194988
			0.476191	0.0145439					0.484448	-0.0246476					0.445485	-0.0177112
			0.476289	0.0124019					0.484559	-0.0252408					0.445563	-0.0191358
			0.476385	0.0105557					0.48468	-0.0263065					0.445641	-0.0215691
			0.476507	0.00864494					0.484809	-0.0268546					0.445748	-0.0194802
			0.476615	0.00748013					0.484906	-0.0274571					0.445874	-0.0198757
			0.476714	0.00640239					0.485018	-0.0268361					0.445984	-0.017857
			0.476808	0.00537577					0.485127	-0.0276966					0.446086	-0.0196666
			0.476906	0.00809502					0.485236	-0.0275609					0.446173	-0.0201695
			0.477004	0.00311362					0.485333	-0.0283344					0.446274	-0.0246123
			0.47711	0.00196195					0.485462	-0.0285623					0.446394	-0.0247885
			0.477213	0.00250821					0.485568	-0.0273438					0.44648	-0.0237787
			0.477324	0.00224854					0.485686	-0.0259022					0.446579	-0.0220685
			0.477411	0.00308522					0.485783	-0.0246425					0.446682	-0.0215309
			0.477529	0.00107762					0.485899	-0.022907					0.446796	-0.0212517
			0.477631	0.00145703					0.485999	-0.0223965					0.446872	-0.0213231
			0.477726	-0.000251249					0.486114	-0.0223439					0.446956	-0.0199162
			0.477815	-0.000469911					0.486266	-0.0216334					0.447044	-0.0176533
			0.477917	-0.000270433					0.486379	-0.0189253					0.447127	-0.0179113
			0.47801	0.00133041					0.486477	-0.0180785					0.447202	-0.0206128
			0.478128	0.000912999					0.486605	-0.0174727					0.447271	-0.0207311
			0.478222	0.000511617					0.486718	-0.0176775					0.44734	-0.0206021
			0.478304	0.000308564					0.486806	-0.0172167					0.447422	-0.0230992
			0.478389	-0.0026759					0.486889	-0.0163132					0.44753	-0.0217578
			0.478485	-0.000931675					0.486994	-0.0162142					0.447627	-0.022261
			0.4786	0.000627014					0.48712	-0.0137693					0.447722	-0.0227047
			0.478697	0.00344751					0.487206	-0.0113233					0.447832	-0.020843
			0.478797	0.00133981					0.487291	-0.0115788					0.447944	-0.0190426
			0.478913	0.00282796					0.487395	-0.00981821					0.44805	-0.0181709
			0.479	0.00361809					0.487503	-0.00854642					0.448132	-0.0166082
			0.479126	0.0045626					0.487609	-0.00896003					0.44823	-0.0141371
			0.479251	0.00736331					0.487741	-0.00926176					0.448337	-0.0145355
			0.47937	0.00819814					0.487861	-0.0125898					0.448423	-0.0145638
			0.479472	0.00705093					0.487995	-0.0143567					0.448502	-0.0145225
			0.47957	0.00643925					0.488105	-0.0148879					0.448594	-0.0129301
			0.479698	0.00733024					0.488186	-0.015092					0.448683	-0.0155752
			0.479795	0.00687558					0.488294	-0.0164324					0.448776	-0.0172461
			0.479888	0.00677316					0.48842	-0.0154525					0.448863	-0.0182138
			0.479987	0.0057283					0.488551	-0.015328					0.448933	-0.0162673
			0.480124	0.00572139					0.488647	-0.0148007					0.449024	-0.0154797
			0.480219	0.00656638					0.488736	-0.0152084					0.44911	-0.0126051
			0.480334	0.00486148					0.488839	-0.0144732					0.449222	-0.0125443
			0.480437	0.00441168					0.488934	-0.0130428					0.449329	-0.0122571
			0.480529	0.00382129					0.489067	-0.0106388					0.449434	-0.00947032
			0.480636	0.00642589					0.489216	-0.0100478					0.449522	-0.0096033
			0.480768	0.00371825					0.489337	-0.00924285					0.449625	-0.0103796
			0.480873	0.00344688					0.489444	-0.01199					0.449733	-0.00758468
			0.480951	0.00130785					0.489584	-0.0119156					0.449844	-0.00833537
			0.481021	0.000777486					0.489699	-0.0127473					0.449947	-0.00831343
			0.481122	2.19309e-05					0.489792	-0.0112028					0.450027	-0.00665464
			0.481234	-0.000378651					0.489877	-0.00960802					0.450129	-0.00831868
			0.481318	-0.00123411					0.489995	-0.00958676					0.450231	-0.00861599
			0.481398	-0.000175924					0.490143	-0.00966103					0.450301	-0.00791025
			0.481474	-0.00227117					0.490262	-0.00774053					0.450374	-0.00678841
			0.481585	0.00247044					0.490366	-0.00664768					0.450454	-0.00382921
			0.481682	0.00145879					0.490476	-0.00323963					0.450535	-0.00347597
			0.48178	0.00150495					0.490564	-0.00420863					0.450623	-0.00305071
			0.481908	-0.000154028					0.490672	-0.00117885					0.450718	-0.00249524
			0.482015	-0.00016037					0.490784	-0.00156442					0.450813	-0.0040513
			0.482114	0.00111374					0.490931	-0.0021146					0.450928	-0.00457117
			0.482222	-0.00144081					0.491031	-3.29435e-05					0.451023	-0.00293565
			0.482317	-0.00050232					0.49111	0.000217885					0.45112	0.000103533
			0.482403	-0.00057227					0.491208	-0.000878892					0.451202	0.000327149
			0.482494	-0.00100292					0.491315	0.000721494					0.451297	0.00137886
			0.482611	-0.0010599					0.491423	-0.000668137					0.451391	0.00147632
			0.482712	-0.00242919					0.491557	-0.000613011					0.45149	0.00231675
			0.482791	-0.000965391					0.491675	-0.00336319					0.4516	0.00516861
			0.482894	-0.0013964					0.491813	-0.00257914					0.451687	0.00477014
			0.482976	-0.00342094					0.491929	-0.00102342					0.451771	0.0043615
			0.483088	-0.00228887					0.492036	0.00115587					0.451894	0.00586793
			0.483211	-0.0043365					0.49217	0.00118734					0.452023	0.00838122
			0.483323	-0.00464862					0.492269	0.00305205					0.452109	0.00958283
			0.483417	-0.00347304					0.492392	0.00179423					0.452212	0.00878187
			0.483502	-0.00349749					0.492482	0.00137968					0.452306	0.00942297
			0.483598	-0.00529613					0.492576	-1.53849e-05					0.452409	0.0101656
			0.483696	-0.00410633					0.492683	-0.000384186					0.452499	0.0119831
			0.48383	-0.00102165					0.492797	4.41229e-08					0.452591	0.0120898
			0.483948	-0.00241469					0.49288	-1.79551e-05					0.452709	0.0119801
			0.484064	-0.00133626					0.493003	-0.000658649					0.452791	0.0141961
			0.484153	-0.00133264					0.493114	-0.00216898					0.452873	0.0127739
			0.484247	0.0008134					0.493196	-0.0056399					0.452958	0.0123504
			0.484372	0.000533195					0.493317	-0.00715781					0.453051	0.0124667
			0.484463	0.00079575					0.493455	-0.0094695					0.453157	0.012801
			0.484561	0.0013355					0.493581	-0.010311					0.453248	0.0108012
			0.484638	0.00157781					0.493699	-0.0117274					0.453345	0.0104569
			0.484716	0.00266947					0.493788	-0.0105264					0.45344	0.00777008
			0.484829	0.00301145					0.493888	-0.0150393					0.453523	0.00696123
			0.48493	0.00310659					0.494005	-0.0151836					0.45359	0.00642189
			0.485023	0.0014219					0.494114	-0.0150137					0.4537	0.00747692
			0.48512	0.00235867					0.494207	-0.0149936					0.453814	0.00714547
			0.485226	0.00061398					0.494337	-0.0148178					0.453899	0.00732787
			0.485327	0.00331702					0.494437	-0.0125217					0.453983	0.00735689
			0.485436	0.00213931					0.494552	-0.017128					0.454053	0.0103758
			0.485526	0.00111479					0.494672	-0.0184992					0.454136	0.00969322
			0.485645	0.00182234					0.494791	-0.0204407					0.454245	0.0117824
			0.485771	0.00161579					0.494957	-0.0186349					0.454339	0.011822
			0.485895	0.00301509					0.495093	-0.0209521					0.454439	0.0109332
			0.486002	0.00478468					0.49519	-0.0200102					0.454515	0.0076886
			0.486105	0.0021783					0.495292	-0.0205538					0.454614	0.00820741
			0.486239	0.0018196					0.495425	-0.0209086					0.454688	0.00760352
			0.486334	0.000248796					0.495537	-0.0209206					0.454794	0.00662452
			0.486423	0.00043965					0.495657	-0.0238824					0.454885	0.00699345
			0.486509	-0.00280877					0.495812	-0.0245167					0.454981	0.00565106
			0.486613	-0.00314839					0.495921	-0.0246039					0.455076	0.00657085
			0.486713	-0.00182094					0.49604	-0.02351					0.455154	0.00888183
			0.486793	-0.00154289					0.496173	-0.0235109					0.455244	0.00750078
			0.486868	-0.00251752					0.496274	-0.0224878					0.45534	0.00698175
			0.486983	-0.00305687					0.496372	-0.0230728					0.455472	0.00663836
			0.487109	-0.0040264					0.496496	-0.0210448					0.455573	0.00879851
			0.487205	-0.00899489					0.496614	-0.020815					0.455654	0.00967582
			0.487304	-0.00641966					0.496735	-0.0198488					0.45575	0.013703
			0.487404	-0.00574204					0.496828	-0.0191463					0.455835	0.0136754
			0.487492	-0.00768198					0.49692	-0.0203715					0.455923	0.0151589
			0.487593	-0.0078658					0.497022	-0.0210135					0.455994	0.0160752
			0.487682	-0.00755438					0.497119	-0.0209522					0.456093	0.0148917
			0.487785	-0.00681909					0.497186	-0.0214256					0.456195	0.0127259
			0.487896	-0.00724887					0.497287	-0.0216204					0.456273	0.0132489
			0.488024	-0.00551295					0.497397	-0.0198504					0.456372	0.0122288
			0.488122	-0.00548112					0.497493	-0.0182406					0.456462	0.0111284
			0.488213	-0.0031113					0.497596	-0.0202142					0.456578	0.0107667
			0.488324	-0.00254643					0.497743	-0.0214217					0.456675	0.0107224
			0.488444	-0.00135447					0.497869	-0.021031					0.456756	0.0119387
			0.488549	0.0022014					0.498011	-0.0224521					0.456839	0.0110511
			0.488664	0.00258886					0.49816	-0.0226556					0.456921	0.0124826
			0.48877	0.00690794					0.498286	-0.023366					0.457	0.0124727
			0.488854	0.00808091					0.498415	-0.0204965					0.45709	0.0116824
			0.488957	0.00875547					0.498533	-0.0225272					0.45719	0.0106949
			0.489082	0.00815262					0.49865	-0.0244794					0.457274	0.0105925
			0.489197	0.00762908					0.498775	-0.0240863					0.457365	0.00748432
			0.489273	0.00674116					0.498859	-0.0261106					0.45745	0.00486436
			0.489372	0.00406647					0.498929	-0.0278573					0.457552	0.00290477
			0.489465	0.00282325					0.499017	-0.0274205					0.457683	0.000480273
			0.489568	8.74274e-06					0.499158	-0.0284461					0.457789	0.00191321
			0.489651	0.00019161					0.499288	-0.0273451					0.45786	0.0043209
			0.489763	0.00346704					0.499395	-0.0260591					0.457945	0.0050648
			0.489855	0.00539218					0.499526	-0.0240571					0.458039	0.00704956
			0.489943	0.00523311					0.499637	-0.0235922					0.45813	0.00863877
			0.490048	0.00418707					0.49972	-0.0223095					0.458216	0.00845861
			0.490185	0.00462708					0.499811	-0.0236131					0.458312	0.00979883
			0.490292	0.0051555					0.499937	-0.0224971					0.458413	0.00906855
			0.490375	0.00194089											0.458495	0.00847234
			0.49048	-0.00251877											0.458588	0.00717924
			0.490591	-0.00279898											0.458676	0.00715825
			0.490734	-0.00252723											0.458766	0.00575481
			0.490829	-0.00171276											0.458856	0.00255378
			0.490932	-0.00168741											0.458935	0.0040762
			0.49105	0.000526815											0.45903	0.00139895
			0.491167	0.00159129											0.459108	-0.000634554
			0.49128	0.00379276											0.459203	-0.00232369
			0.491395	0.00347537											0.459301	-0.00261427
			0.491496	0.00785123											0.459392	-0.00419586
			0.49159	0.00750274											0.459499	-0.00421782
			0.491712	0.00888033											0.459612	-0.00234598
			0.491801	0.00914038											0.459707	-0.00490699
			0.491913	0.00949241											0.45978	-0.00645963
			0.492016	0.00734644											0.459872	-0.00968188
			0.492115	0.0079648											0.459971	-0.0118606
			0.492201	0.00699142											0.460063	-0.0111777
			0.492285	0.0110833											0.460152	-0.0122277
			0.492399	0.0134624											0.460232	-0.0114899
			0.492484	0.0132904											0.460326	-0.00971446
			0.492584	0.0142493											0.460412	-0.0110121
			0.492711	0.0149611											0.460511	-0.0132083
			0.492828	0.013474											0.460588	-0.0140305
			0.492924	0.0165187											0.460687	-0.0172222
			0.493032	0.0169086											0.460806	-0.019073
			0.493121	0.0221063											0.460906	-0.0219992
			0.493207	0.0217978											0.460992	-0.0262547
			0.493314	0.0255456											0.461103	-0.0277387
			0.493412	0.0221609											0.461178	-0.0288523
			0.493516	0.0239672											0.46125	-0.0296037
			0.493592	0.0245538											0.461313	-0.0302664
			0.493685	0.0268487											0.461414	-0.0303843
			0.493776	0.0281463											0.461532	-0.0293032
			0.493877	0.0294969											0.461602	-0.0306895
			0.493994	0.0284593											0.461687	-0.0314632
			0.494092	0.0279228											0.461779	-0.0332367
			0.494187	0.0267835											0.461867	-0.033343
			0.494279	0.0296735											0.461958	-0.0333868
			0.494395	0.0296037											0.462072	-0.0366711
			0.494513	0.029201											0.462149	-0.03675
			0.494618	0.0279352											0.462223	-0.0383995
			0.494755	0.0274751											0.462279	-0.0383276
			0.494906	0.0282727											0.462366	-0.0388001
			0.495022	0.029515											0.462451	-0.0370395
			0.495107	0.0297779											0.462536	-0.0379608
			0.495201	0.0308132											0.46262	-0.0354126
			0.495288	0.0289722											0.462701	-0.0336787
			0.495375	0.0278678											0.462796	-0.034094
			0.495468	0.0277101											0.462874	-0.0339568
			0.495583	0.0253874											0.462972	-0.0327368
			0.495685	0.0249962											0.463084	-0.0319176
			0.495818	0.023164											0.463165	-0.028668
			0.495928	0.0251861											0.463252	-0.0307201
			0.496039	0.0251237											0.46336	-0.031922
			0.496143	0.0264961											0.463471	-0.0319356
			0.496263	0.0245728											0.463554	-0.032007
			0.496368	0.0244852											0.463618	-0.0321548
			0.496469	0.020936											0.463694	-0.0293901
			0.496555	0.0205889											0.463784	-0.029661
			0.496653	0.0197836											0.463864	-0.0296636
			0.496777	0.0187586											0.463977	-0.0273643
			0.49689	0.0158839											0.464071	-0.024448
			0.496992	0.0154426											0.464137	-0.023267
			0.497075	0.0139591											0.464214	-0.0215865
			0.497161	0.0144593											0.464293	-0.0198479
			0.497255	0.0143671											0.464385	-0.0176463
			0.497342	0.0138753											0.464486	-0.0160011
			0.497456	0.0152151											0.46459	-0.0145463
			0.497571	0.0139201											0.464698	-0.0130949
			0.497676	0.0168551											0.464788	-0.0130758
			0.497789	0.017664											0.464879	-0.0119436
			0.497907	0.0173131											0.464976	-0.0106692
			0.498045	0.0183631											0.465066	-0.0116911
			0.498183	0.0193235											0.465153	-0.011737
			0.498293	0.0185215											0.46523	-0.0101684
			0.498422	0.0185322											0.465304	-0.00725185
			0.498514	0.0183876											0.465385	-0.0067249
			0.498622	0.0177944											0.46547	-0.0051395
			0.498712	0.0163084											0.465564	-0.00364216
			0.498812	0.0160538											0.465641	-0.00139103
			0.498918	0.0145178											0.465719	0.0013386
			0.499056	0.0161813											0.465819	0.000834401
			0.499147	0.0157042											0.465912	0.00569037
			0.499231	0.0160067											0.466002	0.00804143
			0.499297	0.0154774											0.466101	0.00967449
			0.499386	0.0137271											0.466214	0.0122265
			0.499499	0.0122056											0.466281	0.0141859
			0.4996	0.0103118											0.466348	0.0158969
			0.499715	0.0108711											0.466426	0.019097
			0.499808	0.0113833											0.46652	0.0228561
			0.499917	0.0135647											0.46662	0.0258157
															0.466714	0.0297525
															0.466807	0.0327879
															0.466906	0.0338975
															0.466978	0.0372977
															0.467052	0.0371743
															0.467139	0.0388282
															0.467209	0.0400053
															0.467302	0.0385152
															0.467385	0.0394592
															0.467467	0.0401946
															0.467567	0.0429173
															0.46764	0.0426902
															0.467744	0.0448912
															0.467832	0.0489084
															0.467914	0.0475528
															0.467995	0.0488384
															0.468083	0.0497251
															0.46817	0.0498572
															0.468245	0.0512054
															0.468332	0.0506307
															0.468429	0.0536796
															0.468532	0.0525579
															0.468628	0.0538202
															0.468736	0.0542839
															0.468843	0.0546257
															0.46892	0.0564146
															0.468996	0.0541943
															0.469072	0.0524314
															0.469147	0.0521044
															0.469244	0.0508887
															0.469334	0.0506932
															0.469412	0.0491192
															0.469496	0.0472542
															0.469581	0.0473462
															0.469665	0.04893
															0.469738	0.0479622
															0.469838	0.0489697
															0.469947	0.0492384
															0.470028	0.0500129
															0.470113	0.051707
															0.47021	0.0520279
															0.470305	0.054444
															0.4704	0.0532037
															0.470488	0.0536924
															0.470568	0.0533906
															0.470655	0.0544378
															0.470756	0.0541071
															0.470847	0.0526911
															0.470939	0.0542375
															0.471033	0.0544432
															0.471146	0.0535183
															0.471225	0.0530923
															0.471291	0.0520496
															0.471365	0.051897
															0.471459	0.0527915
															0.471534	0.0522095
															0.471647	0.0507793
															0.471754	0.0515932
															0.471828	0.0510404
															0.471896	0.0497141
															0.471994	0.0493116
															0.47211	0.047558
															0.472191	0.0463621
															0.472275	0.0458475
															0.472361	0.0456587
															0.472447	0.0467415
															0.472548	0.0469352
															0.472631	0.0448412
															0.47271	0.0447366
															0.472785	0.0445722
															0.472857	0.0436508
															0.472928	0.0420072
															0.473011	0.0418489
															0.473096	0.0426074
															0.47319	0.0403109
															0.473306	0.0400924
															0.473388	0.0373715
															0.473467	0.0369365
															0.473543	0.0374732
															0.473622	0.0365257
															0.473695	0.0384478
															0.473755	0.036609
															0.473833	0.0380435
															0.473922	0.0376353
															0.474006	0.0386703
															0.474102	0.0380488
															0.474176	0.0394072
															0.47425	0.0396241
															0.474326	0.041533
															0.474409	0.0411364
															0.474494	0.0426806
															0.474582	0.0446133
															0.474664	0.0434075
															0.474769	0.0426407
															0.474871	0.0428687
															0.474963	0.0418618
															0.475032	0.0430328
															0.475099	0.0439933
															0.475188	0.0454209
															0.475262	0.0458327
															0.475365	0.0457338
															0.475451	0.0447791
															0.475535	0.0450638
															0.475618	0.0445702
															0.47571	0.0427801
															0.47579	0.0427153
															0.475865	0.0403136
															0.475948	0.0403758
															0.476015	0.0421419
															0.476073	0.0425462
															0.476157	0.0396744
															0.476251	0.0396278
															0.476358	0.0380627
															0.476452	0.0366393
															0.476554	0.0335796
															0.476646	0.0328665
															0.47673	0.0333403
															0.47681	0.0314068
															0.476892	0.0320655
															0.476972	0.0308538
															0.477054	0.0315048
															0.477136	0.0289235
															0.477223	0.026881
															0.47731	0.026343
															0.477405	0.0243749
															0.477479	0.0242914
															0.477564	0.023478
															0.477644	0.0240508
															0.477709	0.0257774
															0.477774	0.0259622
															0.477846	0.0235521
															0.477945	0.0235396
															0.478025	0.0221466
															0.478107	0.0224966
															0.478189	0.0223733
															0.478269	0.0219696
															0.478339	0.0227952
															0.478419	0.0226256
															0.478504	0.0236718
															0.478605	0.0233796
															0.478695	0.0223709
															0.478782	0.0204428
															0.478875	0.017094
															0.478968	0.0168766
															0.47906	0.0166446
															0.47914	0.0166362
															0.47924	0.0147691
															0.479328	0.014823
															0.479424	0.0139095
															0.479513	0.0130609
															0.479611	0.0120657
															0.479703	0.0140427
															0.479789	0.0143662
															0.479876	0.0137767
															0.479948	0.0121705
															0.48001	0.0120897
															0.480094	0.0104234
															0.480209	0.0105661
															0.48031	0.0106722
															0.480389	0.00919753
															0.48046	0.00696111
															0.480553	0.00559126
															0.480621	0.00524795
															0.480682	0.00450403
															0.48077	0.00522915
															0.48085	0.00448963
															0.480927	0.00303294
															0.481	0.0018072
															0.481055	0.00175909
															0.481132	0.00219676
															0.481216	0.00272261
															0.481298	0.0019272
															0.481382	0.00210048
															0.481459	0.00156645
															0.481529	9.08499e-05
															0.481613	-0.000528376
															0.481709	-0.000912248
															0.481782	0.00152377
															0.481862	0.00245241
															0.481957	0.00167281
															0.482061	0.00509721
															0.482155	0.00503207
															0.482235	0.00671638
															0.482334	0.00701785
															0.482417	0.00833241
															0.482511	0.00826426
															0.482608	0.00901317
															0.482684	0.00920594
															0.482762	0.0105822
															0.482837	0.0103651
															0.482933	0.0116103
															0.483001	0.010615
															0.483088	0.00975108
															0.483189	0.00789782
															0.483272	0.00858469
															0.483378	0.00772923
															0.483466	0.00829229
															0.483561	0.00856252
															0.483637	0.00812696
															0.483716	0.00651932
															0.483819	0.00500432
															0.483916	0.00509
															0.484008	0.00577949
															0.484093	0.00507247
															0.48417	0.00537642
															0.484238	0.00244899
															0.48434	0.00286378
															0.484425	0.00425807
															0.484529	0.00370734
															0.484629	0.00358461
															0.484735	0.00247854
															0.484803	0.00338232
															0.484875	0.00341759
															0.484952	0.0035201
															0.485027	0.00415629
															0.485097	0.00415258
															0.485156	0.00416993
															0.485229	0.00401249
															0.485319	0.00383545
															0.485404	0.00349647
															0.485477	0.00242719
															0.485565	0.00125133
															0.485663	0.00213205
															0.485747	0.00197216
															0.485865	0.00105752
															0.485963	0.00343115
															0.486046	0.00377556
															0.486123	0.00401503
[truncated: 159 more rows]
